# Supplementary material for: Transcriptomic analysis of mouse cochleae suffering from gentamicin damage reveals the signalling pathways involved in hair cell regeneration
Source: Sci Rep. 2019 Jul 19;9:10494. doi: 10.1038/s41598-019-47051-5 (PMC6642124; doi:10.1038/s41598-019-47051-5)
Supplement: Supplementary file 1 — Supplementary Dataset 2 [file 41598_2019_47051_MOESM1_ESM.zip]

Archive with 3 entries (3 files):
- Dataset S1. Genes expressed differently  between the control and the group treated with gentamicin.xls
- Title page for Supplementary Materials.docx
- S Table 1.doc
