# Supplementary material for: Transcriptomic analysis of mouse cochleae suffering from gentamicin damage reveals the signalling pathways involved in hair cell regeneration
Source: Sci Rep. 2019 Jul 19;9:10494. doi: 10.1038/s41598-019-47051-5 (PMC6642124; doi:10.1038/s41598-019-47051-5)
Supplement: Supplementary file 1 — Supplementary Dataset 2 [file 41598_2019_47051_MOESM1_ESM.zip › Dataset S1. Genes expressed differently between the control and the group treated with gentamicin.xls]

## Sheet: T01_vs_T02.annotation (1)
title：Transcriptomic analysis of mouse cochleae suffering from gentamicin damage reveals the signalling pathways involved in hair cell regeneration
Authors:Huanju Bai, Lingling Jiang, Xi Wang, Xue Gao, Jie Bing, Chao Xi, Weiqian Wang, Meiguang Zhang, Xinwen Zhang, Zhongming Han, Jincao Xu and Shaoju Zeng
Dataset S1. Genes expressed differently between the control and the group treated with gentamicin
		Abbreviations
		chr: chromosome		Ctrl: control
		FC: fold change		FDR:false discovery rate (<0.01)
		Nr: non-redundant protein		FPKM: fragments per kilobase of exons per million fragments mapped
		PG: gentamicin
Gene ID	Ctrl_Count	PG_Count	Ctrl_FPKM	PG_FPKM	FDR	log2FC	regulated	COG_class	COG_class_annotation	GO_annotation	KEGG_annotation	Swissprot_annotation	Nr_annotation
ENSMUSG00000031273	135	292	1.0215	2.26955	0.00997828	1.05779	up	--	--	Molecular Function: extracellular matrix structural constituent (GO:0005201);; Cellular Component: collagen type IV trimer (GO:0005587);; Biological Process: glomerular basement membrane development (GO:0032836);; Biological Process: cellular response to amino acid stimulus (GO:0071230);;	K06237|0|mmu:94216|Col4a6, BB116301; collagen, type IV, alpha 6; K06237 collagen, type IV, alpha (A)	Collagen alpha-4(IV) chain (Precursor) OS=Mus musculus (Mouse) PE=2 SV=1	collagen, type IV, alpha 6 precursor [Mus musculus]
ENSMUSG00000032220	1145	2328	13.4219	27.5334	0.0099711	0.977464	up	--	--	Biological Process: vasculogenesis (GO:0001570);; Biological Process: in utero embryonic development (GO:0001701);; Biological Process: glomerular filtration (GO:0003094);; Molecular Function: motor activity (GO:0003774);; Molecular Function: calmodulin binding (GO:0005516);; Molecular Function: ATP binding (GO:0005524);; Cellular Component: cell-cell junction (GO:0005911);; Cellular Component: a…	K10356|0|mmu:71602|Myo1e, 2310020N23Rik, 9130023P14Rik, AA407778, myosin-1e, myr_3; myosin IE; K10356 myosin I (A)	Unconventional myosin-Ie GN=Myo1e OS=Mus musculus (Mouse) PE=1 SV=1	unconventional myosin-Ie [Mus musculus]
ENSMUSG00000005836	48	122	0.916284	2.35824	0.00994972	1.26899	up	[K]	Transcription	Biological Process: negative regulation of transcription from RNA polymerase II promoter (GO:0000122);; Cellular Component: nuclear chromatin (GO:0000790);; Molecular Function: RNA polymerase II core promoter proximal region sequence-specific DNA binding (GO:0000978);; Molecular Function: RNA polymerase II core promoter sequence-specific DNA binding (GO:0000979);; Molecular Function: RNA polymera…	K17897|0|mmu:14465|Gata6, AA410133, GATA-6; GATA binding protein 6; K17897 GATA-binding protein 6 (A)	Transcription factor GATA-6 GN=Gata6 OS=Mus musculus (Mouse) PE=1 SV=3	transcription factor GATA-6 [Mus musculus]
ENSMUSG00000005533	2639	1382	12.0848	6.48517	0.00992715	-0.977422	down	[RTKL]	--	Molecular Function: G-protein alpha-subunit binding (GO:0001965);; Molecular Function: insulin-like growth factor-activated receptor activity (GO:0005010);; Molecular Function: insulin receptor binding (GO:0005158);; Molecular Function: ATP binding (GO:0005524);; Cellular Component: caveola (GO:0005901);; Biological Process: immune response (GO:0006955);; Biological Process: axonogenesis (GO:0007…	K05087|0|mmu:16001|Igf1r, A330103N21Rik, CD221, D930020L01, IGF-1R, hyft; insulin-like growth factor I receptor (EC:2.7.10.1); K05087 insulin-like growth factor 1 receptor [EC:2.7.10.1] (A)	Insulin-like growth factor 1 receptor beta chain (Precursor) GN=Igf1r OS=Mus musculus (Mouse) PE=1 SV=3	insulin-like growth factor 1 receptor precursor [Mus musculus]
ENSMUSG00000006576	1112	584	9.70832	5.5651	0.00986353	-0.971998	down	--	--	Molecular Function: inorganic anion exchanger activity (GO:0005452);; Cellular Component: plasma membrane (GO:0005886);; Biological Process: anion transport (GO:0006820);; Cellular Component: integral component of membrane (GO:0016021);; Biological Process: ion transmembrane transport (GO:0034220);; Biological Process: regulation of intracellular pH (GO:0051453);;	K13856|0|mmu:20536|Slc4a3, A930038D23Rik, Ae3; solute carrier family 4 (anion exchanger), member 3; K13856 solute carrier family 4 (anion exchanger), member 3 (A)	Anion exchange protein 3 GN=Slc4a3 OS=Mus musculus (Mouse) PE=1 SV=2	anion exchange protein 3 [Mus musculus]
ENSMUSG00000001985	185	86	1.14395	0.53027	0.00977178	-1.13324	down	--	--	Molecular Function: adenylate cyclase inhibiting G-protein coupled glutamate receptor activity (GO:0001640);; Biological Process: behavioral fear response (GO:0001662);; Molecular Function: extracellular-glutamate-gated ion channel activity (GO:0005234);; Biological Process: ion transport (GO:0006811);; Biological Process: cellular calcium ion homeostasis (GO:0006874);; Biological Process: intrac…	K05203|0|mmu:14807|Grik3, 9630027E11, GluK3, GluR7-3, Glur-7, Glur7; glutamate receptor, ionotropic, kainate 3; K05203 glutamate receptor, ionotropic kainate 3 (A)	Glutamate receptor ionotropic, kainate 3 (Precursor) GN=Grik3 OS=Mus musculus (Mouse) PE=2 SV=1	glutamate receptor ionotropic, kainate 3 precursor [Mus musculus]
ENSMUSG00000021221	630	327	6.4395	3.03107	0.00972055	-0.987117	down	--	--	Biological Process: regulation of transcription, DNA-templated (GO:0006355);; Biological Process: nervous system development (GO:0007399);; Molecular Function: zinc ion binding (GO:0008270);; Biological Process: chromatin modification (GO:0016568);; Cellular Component: nBAF complex (GO:0071565);;	--	Zinc finger protein DPF3 GN=Dpf3 OS=Mus musculus (Mouse) PE=1 SV=2	zinc finger protein DPF3 isoform 1 [Mus musculus]
ENSMUSG00000055447	932	1894	23.3578	63.7052	0.00970902	0.976499	up	--	--	Molecular Function: protein binding (GO:0005515);; Cellular Component: integral component of plasma membrane (GO:0005887);; Biological Process: integrin-mediated signaling pathway (GO:0007229);; Biological Process: opsonization (GO:0008228);; Biological Process: positive regulation of cell proliferation (GO:0008284);; Biological Process: response to bacterium (GO:0009617);; Biological Process: ce…	K06266|0|mmu:16423|Cd47, 9130415E20Rik, AA407862, AI848868, AW108519, B430305P08Rik, IAP, Itgp; CD47 antigen (Rh-related antigen, integrin-associated signal transducer); K06266 CD47 antigen (Rh-related antigen, integrin-associated signal transducer) (A)	Leukocyte surface antigen CD47 (Precursor) GN=Cd47 OS=Mus musculus (Mouse) PE=1 SV=2	leukocyte surface antigen CD47 precursor [Mus musculus]
ENSMUSG00000049303	100	224	1.89356	4.55252	0.00967148	1.10438	up	--	--	Molecular Function: transporter activity (GO:0005215);; Molecular Function: calcium-dependent phospholipid binding (GO:0005544);; Cellular Component: integral component of membrane (GO:0016021);; Molecular Function: syntaxin binding (GO:0019905);; Cellular Component: cell junction (GO:0030054);; Molecular Function: clathrin binding (GO:0030276);; Cellular Component: synaptic vesicle membrane (GO:…	--	Synaptotagmin-12 GN=Syt12 OS=Mus musculus (Mouse) PE=2 SV=1	synaptotagmin-12 [Mus musculus]
ENSMUSG00000044177	1277	670	20.6031	11.2603	0.00947951	-0.973696	down	--	--	Molecular Function: serine-type endopeptidase inhibitor activity (GO:0004867);; Molecular Function: protein binding (GO:0005515);; Cellular Component: extracellular region (GO:0005576);; Biological Process: transforming growth factor beta receptor signaling pathway (GO:0007179);; Molecular Function: metalloendopeptidase inhibitor activity (GO:0008191);; Biological Process: negative regulation of …	--	WAP, Kazal, immunoglobulin, Kunitz and NTR domain-containing protein 2 (Precursor) GN=Wfikkn2 OS=Mus musculus (Mouse) PE=1 SV=2	WAP, Kazal, immunoglobulin, Kunitz and NTR domain-containing protein 2 precursor [Mus musculus]
ENSMUSG00000064215	687	1397	56.344	114.555	0.00941967	0.97692	up	--	--	Cellular Component: mitochondrion (GO:0005739);; Biological Process: activation of cysteine-type endopeptidase activity involved in apoptotic process (GO:0006919);; Biological Process: aging (GO:0007568);; Biological Process: response to virus (GO:0009615);; Cellular Component: integral component of membrane (GO:0016021);; Biological Process: response to estradiol (GO:0032355);; Biological Proces…	--	Interferon alpha-inducible protein 27-like protein 2B (Precursor) GN=Ifi27l2b OS=Mus musculus (Mouse) PE=2 SV=1	DNA segment, Chr 12, ERATO Doi 647, expressed, isoform CRA_c [Mus musculus]
ENSMUSG00000026029	188	397	5.1151	10.3822	0.00940233	1.02617	up	--	--	Biological Process: angiogenesis (GO:0001525);; Biological Process: neural tube formation (GO:0001841);; Molecular Function: protease binding (GO:0002020);; Molecular Function: tumor necrosis factor receptor binding (GO:0005164);; Cellular Component: nucleolus (GO:0005730);; Cellular Component: mitochondrion (GO:0005739);; Cellular Component: centrosome (GO:0005813);; Cellular Component: cytosol …	K04398|0|mmu:12370|Casp8, CASP-8, FLICE, MACH, Mch5; caspase 8 (EC:3.4.22.61); K04398 caspase 8 [EC:3.4.22.61] (A)	Caspase-8 subunit p10 (Precursor) GN=Casp8 OS=Mus musculus (Mouse) PE=1 SV=1	caspase-8 isoform 2 [Mus musculus]
ENSMUSG00000024965	63	152	1.22132	3.02271	0.00927403	1.20214	up	--	--	Cellular Component: podosome (GO:0002102);; Molecular Function: integrin binding (GO:0005178);; Molecular Function: phospholipid binding (GO:0005543);; Biological Process: leukocyte cell-cell adhesion (GO:0007159);; Cellular Component: cell junction (GO:0030054);; Biological Process: integrin activation (GO:0033622);; Biological Process: regulation of cell-cell adhesion mediated by integrin (GO:0…	K17084|0|rno:309186|Fermt3, RGD1310168; fermitin family member 3; K17084 kindlin 3 (A)	Fermitin family homolog 3 GN=Fermt3 OS=Mus musculus (Mouse) PE=1 SV=1	fermitin family homolog 3 [Mus musculus]
ENSMUSG00000040605	325	669	5.82542	11.7712	0.0092294	0.992405	up	--	--	Molecular Function: aspartic-type endopeptidase activity (GO:0004190);; Cellular Component: endosome (GO:0005768);; Cellular Component: endoplasmic reticulum (GO:0005783);; Cellular Component: Golgi apparatus (GO:0005794);; Biological Process: membrane protein ectodomain proteolysis (GO:0006509);; Cellular Component: cell surface (GO:0009986);; Cellular Component: integral component of membrane (…	K07747|0|mmu:56175|Bace2, 1110059C24Rik, AEPLC, AI850424, ALP56, ARP1, ASP21, BAE2, CDA13, CEAP1, DRAP; beta-site APP-cleaving enzyme 2 (EC:3.4.23.45); K07747 beta-site APP-cleaving enzyme 2 (memapsin 1) [EC:3.4.23.45] (A)	Beta-secretase 2 (Precursor) GN=Bace2 OS=Mus musculus (Mouse) PE=2 SV=1	beta-secretase 2 precursor [Mus musculus]
ENSMUSG00000005470	89	203	3.18997	7.30627	0.00922507	1.12854	up	--	--	Cellular Component: chromatin (GO:0000785);; Biological Process: osteoblast differentiation (GO:0001649);; Cellular Component: nucleus (GO:0005634);; Biological Process: DNA repair (GO:0006281);; Biological Process: nucleosome assembly (GO:0006334);; Biological Process: regulation of transcription, DNA-templated (GO:0006355);; Biological Process: chromatin modification (GO:0016568);; Molecular Fu…	K10753|1.13987e-145|mmu:66929|Asf1b, 1700003K02Rik, AA409591; anti-silencing function 1B histone chaperone; K10753 histone chaperone ASF1 (A)	Histone chaperone ASF1B GN=Asf1b OS=Mus musculus (Mouse) PE=1 SV=1	ASF1 anti-silencing function 1 homolog B (S. cerevisiae) [Mus musculus]
ENSMUSG00000037679	704	1433	6.98077	14.8978	0.00919778	0.978405	up	--	--	Molecular Function: actin binding (GO:0003779);; Cellular Component: nucleus (GO:0005634);; Cellular Component: endoplasmic reticulum (GO:0005783);; Molecular Function: Rho GTPase binding (GO:0017048);; Biological Process: actin cytoskeleton organization (GO:0030036);; Biological Process: regulation of cellular component size (GO:0032535);; Cellular Component: perinuclear region of cytoplasm (GO:…	--	Inverted formin-2 GN=Inf2 OS=Mus musculus (Mouse) PE=1 SV=1	inverted formin-2 [Mus musculus]
ENSMUSG00000026594	1313	688	17.6934	9.49583	0.00918371	-0.975606	down	--	--	Molecular Function: guanyl-nucleotide exchange factor activity (GO:0005085);; Molecular Function: phospholipid binding (GO:0005543);; Cellular Component: cytoplasm (GO:0005737);; Cellular Component: plasma membrane (GO:0005886);; Biological Process: small GTPase mediated signal transduction (GO:0007264);;	--	Ras-specific guanine nucleotide-releasing factor RalGPS2 GN=Ralgps2 OS=Mus musculus (Mouse) PE=1 SV=2	ras-specific guanine nucleotide-releasing factor RalGPS2 isoform a [Mus musculus]
ENSMUSG00000021838	206	433	1.98186	3.82278	0.00916754	1.02013	up	--	--	Cellular Component: cytoplasm (GO:0005737);; Biological Process: negative regulation of translation (GO:0017148);; Cellular Component: cell junction (GO:0030054);; Molecular Function: translation repressor activity (GO:0030371);; Cellular Component: dendrite (GO:0030425);; Cellular Component: synapse (GO:0045202);; Biological Process: positive regulation of translation (GO:0045727);;	--	Protein Smaug homolog 1 GN=Samd4a OS=Mus musculus (Mouse) PE=1 SV=2	protein Smaug homolog 1 isoform 1 [Mus musculus]
ENSMUSG00000028273	541	1103	8.87685	16.6927	0.00913921	0.980191	up	--	--	Molecular Function: actin binding (GO:0003779);; Molecular Function: protein kinase C binding (GO:0005080);; Cellular Component: cytosol (GO:0005829);; Cellular Component: plasma membrane (GO:0005886);; Biological Process: heart development (GO:0007507);; Molecular Function: zinc ion binding (GO:0008270);; Cellular Component: postsynaptic density (GO:0014069);; Cellular Component: actin cytoskele…	--	PDZ and LIM domain protein 5 GN=Pdlim5 OS=Mus musculus (Mouse) PE=1 SV=4	PDZ and LIM domain protein 5 isoform ENH1 [Mus musculus]
ENSMUSG00000026817	286	592	8.72458	17.7558	0.00901569	0.999851	up	[F]	Nucleotide transport and metabolism	Cellular Component: outer dense fiber (GO:0001520);; Molecular Function: adenylate kinase activity (GO:0004017);; Molecular Function: nucleoside diphosphate kinase activity (GO:0004550);; Molecular Function: ATP binding (GO:0005524);; Cellular Component: centrosome (GO:0005813);; Cellular Component: plasma membrane (GO:0005886);; Biological Process: nucleoside diphosphate phosphorylation (GO:0006…	K00939|1.43075e-135|mmu:11636|Ak1, Ak-1, B430205N08Rik; adenylate kinase 1 (EC:2.7.4.3 2.7.4.6); K00939 adenylate kinase [EC:2.7.4.3] (A)	Adenylate kinase isoenzyme 1 {ECO:0000255|HAMAP-Rule:MF_03171} GN=Ak1 OS=Mus musculus (Mouse) PE=1 SV=1	adenylate kinase isoenzyme 1 isoform 1 [Mus musculus]
ENSMUSG00000046280	112	46	1.25816	0.515671	0.00898733	-1.2945	down	--	--	Molecular Function: acid-amino acid ligase activity (GO:0016881);;	--	SH2 domain-containing adapter protein E GN=She OS=Mus musculus (Mouse) PE=2 SV=1	SH2 domain-containing adapter protein E [Mus musculus]
ENSMUSG00000028541	2429	1268	54.5874	33.0971	0.00898562	-0.981906	down	--	--	Biological Process: epithelial cell development (GO:0002064);; Biological Process: acute inflammatory response (GO:0002526);; Molecular Function: beta-N-acetylglucosaminylglycopeptide beta-1,4-galactosyltransferase activity (GO:0003831);; Molecular Function: N-acetyllactosamine synthase activity (GO:0003945);; Molecular Function: lactose synthase activity (GO:0004461);; Biological Process: lactos…	K07967|0|mmu:53418|B4galt2, Ggtb2; UDP-Gal:betaGlcNAc beta 1,4- galactosyltransferase, polypeptide 2 (EC:2.4.1.22 2.4.1.90 2.4.1.38); K07967 beta-1,4-galactosyltransferase 2 [EC:2.4.1.22 2.4.1.90 2.4.1.38 2.4.1.-] (A)	Beta-N-acetylglucosaminyl-glycolipid beta-1,4-galactosyltransferase GN=B4galt2 OS=Mus musculus (Mouse) PE=2 SV=1	beta-1,4-galactosyltransferase 2 [Mus musculus]
ENSMUSG00000036030	149	66	1.10959	0.559218	0.00897888	-1.19698	down	--	--	Biological Process: multicellular organismal development (GO:0007275);; Cellular Component: integral component of membrane (GO:0016021);;	--	Protogenin (Precursor) OS=Mus musculus (Mouse) PE=2 SV=1	protogenin precursor [Mus musculus]
ENSMUSG00000024592	73	172	2.78962	6.29501	0.00888311	1.17144	up	[OC]	--	Cellular Component: mitochondrion (GO:0005739);; Biological Process: transport (GO:0006810);; Biological Process: electron transport chain (GO:0022900);;	--	Glutaredoxin-like protein C5orf63 homolog OS=Mus musculus (Mouse) PE=1 SV=1	glutaredoxin-like protein C5orf63 homolog [Mus musculus]
ENSMUSG00000057963	688	1403	13.1154	27.7299	0.00882387	0.981002	up	--	--	Molecular Function: magnesium ion binding (GO:0000287);; Molecular Function: ATP binding (GO:0005524);; Cellular Component: intracellular (GO:0005622);; Biological Process: phosphorylation (GO:0016310);; Molecular Function: hydrolase activity (GO:0016787);; Molecular Function: isomerase activity (GO:0016853);; Biological Process: inositol trisphosphate metabolic process (GO:0032957);; Molecular F…	K00913|0|mmu:217837|Itpk1, BC031182; inositol 1,3,4-triphosphate 5/6 kinase (EC:2.7.1.134 2.7.1.159); K00913 inositol-1,3,4-trisphosphate 5/6-kinase / inositol-tetrakisphosphate 1-kinase [EC:2.7.1.159 2.7.1.134] (A)	Inositol-tetrakisphosphate 1-kinase GN=Itpk1 OS=Mus musculus (Mouse) PE=2 SV=1	inositol-tetrakisphosphate 1-kinase [Mus musculus]
ENSMUSG00000036752	2709	5611	95.4124	201.647	0.00880042	1.00486	up	[Z]	Cytoskeleton	Biological Process: G2/M transition of mitotic cell cycle (GO:0000086);; Biological Process: neuron migration (GO:0001764);; Molecular Function: GTPase activity (GO:0003924);; Molecular Function: structural constituent of cytoskeleton (GO:0005200);; Molecular Function: GTP binding (GO:0005525);; Cellular Component: nuclear envelope lumen (GO:0005641);; Cellular Component: cytosol (GO:0005829);; C…	K07375|0|xtr:779904|tubb4b, tubb2, tubb2c, tubb4; tubulin, beta 4B class IVb; K07375 tubulin beta (A)	Tubulin beta-4B chain GN=Tubb4b OS=Mus musculus (Mouse) PE=1 SV=1	unnamed protein product [Mus musculus]
ENSMUSG00000030519	478	244	8.39467	5.97466	0.00879365	-1.00971	down	--	--	Molecular Function: beta-amyloid binding (GO:0001540);; Biological Process: in utero embryonic development (GO:0001701);; Molecular Function: protein binding (GO:0005515);; Molecular Function: phosphatidylinositol-4,5-bisphosphate binding (GO:0005546);; Cellular Component: plasma membrane (GO:0005886);; Biological Process: locomotory behavior (GO:0007626);; Biological Process: regulation of gene …	--	Amyloid beta A4 precursor protein-binding family A member 2 GN=Apba2 OS=Mus musculus (Mouse) PE=1 SV=2	amyloid beta A4 precursor protein-binding family A member 2 [Mus musculus]
ENSMUSG00000059854	57	17	0.189583	0.0566348	0.00878828	-1.68483	down	--	--	Biological Process: epithelial cell development (GO:0002064);; Biological Process: cilium movement (GO:0003341);; Biological Process: ventricular system development (GO:0021591);; Biological Process: cilium assembly (GO:0042384);; Biological Process: trachea development (GO:0060438);;	K17570|0|mmu:244653|Hydin, 1700034M11Rik, 4930545D19Rik, 4932703P14, A830061H17, AC069308.21gm4, hy-3, hy3, hyrh; HYDIN, axonemal central pair apparatus protein; K17570 hydrocephalus-inducing protein (A)	Hydrocephalus-inducing protein GN=Hydin OS=Mus musculus (Mouse) PE=2 SV=2	hydrocephalus-inducing protein [Mus musculus]
ENSMUSG00000024114	127	54	6.29256	2.87225	0.00877549	-1.25018	down	--	--	Molecular Function: serine-type endopeptidase activity (GO:0004252);; Cellular Component: plasma membrane (GO:0005886);; Biological Process: proteolysis (GO:0006508);; Biological Process: spermatogenesis (GO:0007283);; Cellular Component: anchored component of membrane (GO:0031225);; Cellular Component: intracellular organelle (GO:0043229);;	--	Serine protease 41 (Precursor) GN=Prss41 OS=Mus musculus (Mouse) PE=1 SV=1	serine protease 41 precursor [Mus musculus]
ENSMUSG00000057614	618	319	14.0852	6.89088	0.00876306	-0.99498	down	--	--	Molecular Function: GTPase activity (GO:0003924);; Molecular Function: signal transducer activity (GO:0004871);; Molecular Function: GTP binding (GO:0005525);; Cellular Component: nucleus (GO:0005634);; Cellular Component: Golgi apparatus (GO:0005794);; Cellular Component: centrosome (GO:0005813);; Cellular Component: heterotrimeric G-protein complex (GO:0005834);; Biological Process: GTP catabol…	K04630|0|ptr:472425|GNAI1; guanine nucleotide binding protein (G protein), alpha inhibiting activity polypeptide 1; K04630 guanine nucleotide-binding protein G(i) subunit alpha (A)	Guanine nucleotide-binding protein G(i) subunit alpha-1 GN=Gnai1 OS=Mus musculus (Mouse) PE=2 SV=1	guanine nucleotide-binding protein G(i) subunit alpha-1 [Rattus norvegicus]
ENSMUSG00000047642	49	13	0.833879	0.227619	0.00871114	-1.81747	down	--	--	--	--	Uncharacterized protein C12orf56 homolog OS=Mus musculus (Mouse) PE=2 SV=1	uncharacterized protein C12orf56 homolog [Mus musculus]
ENSMUSG00000039706	838	436	23.612	11.9076	0.00870078	-0.984706	down	--	--	Biological Process: hair follicle development (GO:0001942);; Molecular Function: transcription cofactor activity (GO:0003712);; Cellular Component: nucleus (GO:0005634);; Cellular Component: transcription factor complex (GO:0005667);; Biological Process: epithelial structure maintenance (GO:0010669);; Molecular Function: enzyme binding (GO:0019899);; Molecular Function: LIM domain binding (GO:003…	--	LIM domain-binding protein 2 GN=Ldb2 OS=Mus musculus (Mouse) PE=1 SV=2	LIM domain-binding protein 2 isoform 1 [Mus musculus]
ENSMUSG00000005373	79	184	1.79242	3.69252	0.00867741	1.15643	up	--	--	Biological Process: negative regulation of transcription from RNA polymerase II promoter (GO:0000122);; Molecular Function: sequence-specific DNA binding transcription factor activity (GO:0003700);; Cellular Component: nucleoplasm (GO:0005654);; Cellular Component: transcription factor complex (GO:0005667);; Cellular Component: cytosol (GO:0005829);; Molecular Function: transcription factor bindi…	K09113|0|mmu:58805|Mlxipl, ChREBP, WS-bHLH, Wbscr14, bHLHd14; MLX interacting protein-like; K09113 MAX-like protein X (A)	Carbohydrate-responsive element-binding protein GN=Mlxipl OS=Mus musculus (Mouse) PE=1 SV=1	carbohydrate-responsive element-binding protein [Mus musculus]
ENSMUSG00000038301	363	747	12.7349	24.7166	0.00865969	0.992396	up	--	--	Molecular Function: 1-phosphatidylinositol binding (GO:0005545);; Cellular Component: nucleus (GO:0005634);; Cellular Component: endoplasmic reticulum (GO:0005783);; Cellular Component: centrosome (GO:0005813);; Biological Process: endosome organization (GO:0007032);; Biological Process: cell communication (GO:0007154);; Biological Process: protein transport (GO:0015031);; Biological Process: ves…	K17924|2.74638e-112|mmu:71982|Snx10, 2410004M09Rik; sorting nexin 10; K17924 sorting nexin-10/11 (A)	Sorting nexin-10 GN=Snx10 OS=Mus musculus (Mouse) PE=1 SV=1	sorting nexin-10 [Mus musculus]
ENSMUSG00000042476	61	19	0.700339	0.243234	0.0086579	-1.63447	down	[V]	Defense mechanisms	Biological Process: G2/M transition of mitotic cell cycle (GO:0000086);; Cellular Component: Golgi membrane (GO:0000139);; Biological Process: response to hypoxia (GO:0001666);; Molecular Function: protein binding (GO:0005515);; Molecular Function: ATP binding (GO:0005524);; Biological Process: ATP catabolic process (GO:0006200);; Biological Process: drug transmembrane transport (GO:0006855);; Bi…	K05659|0|mmu:18670|Abcb4, Mdr2, Pgy-2, Pgy2, mdr-2; ATP-binding cassette, sub-family B (MDR/TAP), member 4 (EC:3.6.3.44); K05659 ATP-binding cassette, subfamily B (MDR/TAP), member 4 [EC:3.6.3.44] (A)	Multidrug resistance protein 3 GN=Abcb4 OS=Mus musculus (Mouse) PE=2 SV=2	multidrug resistance protein 3 [Mus musculus]
ENSMUSG00000045506	61	19	2.38024	1.33628	0.0086579	-1.63447	down	--	--	--	--	--	unnamed protein product [Mus musculus]
ENSMUSG00000047757	29	85	0.88275	2.38769	0.0086049	1.45001	up	--	--	Biological Process: DNA repair (GO:0006281);; Cellular Component: Fanconi anaemia nuclear complex (GO:0043240);;	K10889|0|mmu:237211|Fancb, BC022692; Fanconi anemia, complementation group B; K10889 fanconi anemia group B protein (A)	Fanconi anemia group B protein homolog GN=Fancb OS=Mus musculus (Mouse) PE=2 SV=2	Fanconi anemia group B protein homolog isoform 1 [Mus musculus]
ENSMUSG00000058571	1552	811	18.4423	10.7033	0.0085948	-0.979862	down	--	--	Cellular Component: proteinaceous extracellular matrix (GO:0005578);; Cellular Component: integral component of plasma membrane (GO:0005887);; Cellular Component: external side of plasma membrane (GO:0009897);; Biological Process: cell migration (GO:0016477);; Cellular Component: anchored component of membrane (GO:0031225);; Molecular Function: heparan sulfate proteoglycan binding (GO:0043395);;	K08112|0|mmu:23888|Gpc6; glypican 6; K08112 glypican 6 (A)	Secreted glypican-6 (Precursor) GN=Gpc6 OS=Mus musculus (Mouse) PE=1 SV=1	glypican 6, isoform CRA_b [Mus musculus]
Mouse_newGene_740	47	12	2.09711	0.446292	0.00858307	-1.85994	down	--	--	Molecular Function: DNA binding (GO:0003677);; Molecular Function: actin binding (GO:0003779);; Cellular Component: nucleus (GO:0005634);; Cellular Component: cytoplasm (GO:0005737);; Cellular Component: actin filament (GO:0005884);; Cellular Component: plasma membrane (GO:0005886);; Cellular Component: adherens junction (GO:0005912);; Biological Process: gene expression (GO:0010467);; Molecular …	--	Formin-1 GN=Fmn1 OS=Mus musculus (Mouse) PE=1 SV=2	mCG147332 [Mus musculus]
ENSMUSG00000024331	49	125	0.835758	1.99995	0.0085628	1.27484	up	--	--	Biological Process: in utero embryonic development (GO:0001701);; Molecular Function: calcium ion binding (GO:0005509);; Cellular Component: extracellular region (GO:0005576);; Cellular Component: cytoplasm (GO:0005737);; Cellular Component: plasma membrane (GO:0005886);; Cellular Component: cell-cell adherens junction (GO:0005913);; Biological Process: homophilic cell adhesion via plasma membran…	K07601|0|mmu:13506|Dsc2, AW228162, Dsc2a, Dsc2b; desmocollin 2; K07601 desmocollin 2 (A)	Desmocollin-2 (Precursor) GN=Dsc2 OS=Mus musculus (Mouse) PE=2 SV=1	RecName: Full=Desmocollin-2; AltName: Full=Epithelial type 2 desmocollin; Flags: Precursor
ENSMUSG00000017007	103	41	2.42461	1.00503	0.00851205	-1.33479	down	--	--	Biological Process: negative regulation of transcription from RNA polymerase II promoter (GO:0000122);; Molecular Function: RNA polymerase II core promoter proximal region sequence-specific DNA binding (GO:0000978);; Molecular Function: RNA polymerase II core promoter sequence-specific DNA binding (GO:0000979);; Molecular Function: RNA polymerase II core promoter proximal region sequence-specific…	K06053|0|mmu:19668|Rbpjl, RBP-L, Rbpsuhl; recombination signal binding protein for immunoglobulin kappa J region-like; K06053 recombining binding protein suppressor of hairless (A)	Recombining binding protein suppressor of hairless-like protein GN=Rbpjl OS=Mus musculus (Mouse) PE=1 SV=1	recombining binding protein suppressor of hairless-like protein [Mus musculus]
ENSMUSG00000035678	27	81	1.41427	4.28047	0.00849944	1.47881	up	--	--	Molecular Function: cytokine activity (GO:0005125);; Molecular Function: tumor necrosis factor receptor binding (GO:0005164);; Cellular Component: extracellular space (GO:0005615);; Cellular Component: plasma membrane (GO:0005886);; Biological Process: immune response (GO:0006955);; Cellular Component: integral component of membrane (GO:0016021);; Biological Process: positive regulation of interf…	K05472|0|mmu:21950|Tnfsf9, 4-1BB-L, 4-1BBL, AI848817, Cd137l, Ly63l; tumor necrosis factor (ligand) superfamily, member 9; K05472 tumor necrosis factor ligand superfamily member 9 (A)	Tumor necrosis factor ligand superfamily member 9 GN=Tnfsf9 OS=Mus musculus (Mouse) PE=3 SV=1	tumor necrosis factor ligand superfamily member 9 [Mus musculus]
ENSMUSG00000026385	2150	4441	342.146	728.469	0.00845878	1.00079	up	[I]	Lipid transport and metabolism	Molecular Function: fatty-acyl-CoA binding (GO:0000062);; Biological Process: hair follicle development (GO:0001942);; Cellular Component: extracellular space (GO:0005615);; Cellular Component: nucleus (GO:0005634);; Cellular Component: mitochondrion (GO:0005739);; Cellular Component: endoplasmic reticulum (GO:0005783);; Cellular Component: Golgi apparatus (GO:0005794);; Cellular Component: plasm…	K08762|3.3253e-95|mmu:13167|Dbi, ACBD1, Acbp, EP, endozepine; diazepam binding inhibitor (EC:3.4.17.3); K08762 diazepam-binding inhibitor (GABA receptor modulator, acyl-CoA-binding protein) (A)	Acyl-CoA-binding protein GN=Dbi OS=Mus musculus (Mouse) PE=1 SV=2	acyl-CoA-binding protein isoform 1 [Mus musculus]
ENSMUSG00000031983	3266	1694	51.8982	27.7709	0.00841267	-0.991449	down	--	--	Cellular Component: cytoplasm (GO:0005737);;	--	Uncharacterized protein C1orf198 homolog OS=Mus musculus (Mouse) PE=2 SV=1	uncharacterized protein C1orf198 homolog [Mus musculus]
ENSMUSG00000046480	45	11	0.522021	0.136531	0.00839427	-1.90749	down	--	--	Cellular Component: voltage-gated sodium channel complex (GO:0001518);; Biological Process: positive regulation of sodium ion transport (GO:0010765);; Cellular Component: intercalated disc (GO:0014704);; Molecular Function: sodium channel regulator activity (GO:0017080);; Molecular Function: ion channel binding (GO:0044325);; Biological Process: regulation of ventricular cardiac muscle cell membr…	K04848|5.24846e-118|mmu:399548|Scn4b, Gm1471; sodium channel, type IV, beta; K04848 voltage-gated sodium channel type IV beta (A)	Sodium channel subunit beta-4 (Precursor) GN=Scn4b OS=Mus musculus (Mouse) PE=2 SV=1	sodium channel subunit beta-4 precursor [Mus musculus]
ENSMUSG00000037907	1798	938	28.2726	15.9649	0.00835887	-0.98246	down	--	--	--	--	Ankyrin repeat domain-containing protein 13B GN=Ankrd13b OS=Mus musculus (Mouse) PE=2 SV=1	ankyrin repeat domain-containing protein 13B [Mus musculus]
ENSMUSG00000020728	216	102	5.60752	2.82447	0.00835495	-1.11341	down	--	--	Cellular Component: cytoplasm (GO:0005737);; Cellular Component: centrosome (GO:0005813);; Cellular Component: plasma membrane (GO:0005886);; Cellular Component: inhibitory synapse (GO:0060077);; Biological Process: receptor localization to synapse (GO:0097120);;	K16767|0|rno:287776|Cep112, Ccdc46, RGD1564168; centrosomal protein 112kDa; K16767 centrosomal protein CEP112 (A)	Centrosomal protein of 112 kDa GN=Cep112 OS=Mus musculus (Mouse) PE=2 SV=2	coiled-coil domain containing 46, isoform CRA_a [Mus musculus]
ENSMUSG00000037104	485	994	7.16929	14.348	0.00835186	0.98743	up	--	--	Biological Process: cellular glucose homeostasis (GO:0001678);; Molecular Function: epidermal growth factor receptor binding (GO:0005154);; Cellular Component: cytoplasm (GO:0005737);; Biological Process: negative regulation of epidermal growth factor-activated receptor activity (GO:0007175);; Biological Process: JAK-STAT cascade (GO:0007259);; Biological Process: cell growth (GO:0016049);; Biolo…	K04698|0|mmu:56468|Socs5, 1810018L08Rik, Cish5, mKIAA0671; suppressor of cytokine signaling 5; K04698 suppressor of cytokine signaling 5 (A)	Suppressor of cytokine signaling 5 GN=Socs5 OS=Mus musculus (Mouse) PE=1 SV=2	suppressor of cytokine signaling 5 [Mus musculus]
ENSMUSG00000052485	159	342	7.19874	16.5141	0.00830278	1.0513	up	--	--	Cellular Component: integral component of membrane (GO:0016021);;	--	Transmembrane protein 171 GN=Tmem171 OS=Mus musculus (Mouse) PE=2 SV=1	transmembrane protein 171 [Mus musculus]
ENSMUSG00000042115	92	210	1.14307	2.65506	0.00830118	1.13012	up	--	--	--	--	Kelch domain-containing protein 8A GN=Klhdc8a OS=Mus musculus (Mouse) PE=2 SV=1	kelch domain-containing protein 8A [Mus musculus]
ENSMUSG00000048078	4953	2547	22.1712	11.3466	0.00806172	-1.00412	down	[M]	Cell wall/membrane/envelope biogenesis	Biological Process: gastrulation with mouth forming second (GO:0001702);; Cellular Component: nucleus (GO:0005634);; Cellular Component: cytoplasm (GO:0005737);; Cellular Component: integral component of plasma membrane (GO:0005887);; Biological Process: signal transduction (GO:0007165);; Biological Process: positive regulation of myelination (GO:0031643);; Biological Process: central nervous sys…	--	Teneurin-4 GN=Tenm4 OS=Mus musculus (Mouse) PE=1 SV=2	unnamed protein product [Mus musculus]
ENSMUSG00000026100	22	1	0.708695	0.0352715	0.00796732	-3.09485	down	--	--	Biological Process: metanephros development (GO:0001656);; Biological Process: ureteric bud development (GO:0001657);; Molecular Function: cytokine activity (GO:0005125);; Cellular Component: extracellular space (GO:0005615);; Cellular Component: cytoplasm (GO:0005737);; Biological Process: transforming growth factor beta receptor signaling pathway (GO:0007179);; Molecular Function: growth factor…	K05497|0|mmu:17700|Mstn, Cmpt, Gdf8; myostatin; K05497 growth differentiation factor 8/11 (A)	Growth/differentiation factor 8 (Precursor) GN=Mstn OS=Mus musculus (Mouse) PE=1 SV=1	growth/differentiation factor 8 precursor [Mus musculus]
ENSMUSG00000022580	1157	602	23.3459	12.9734	0.00791932	-0.985481	down	--	--	Molecular Function: small GTPase regulator activity (GO:0005083);; Biological Process: signal transduction (GO:0007165);; Biological Process: regulation of catalytic activity (GO:0050790);;	--	Rhophilin-1 GN=Rhpn1 OS=Mus musculus (Mouse) PE=1 SV=2	rhophilin-1 isoform 1 [Mus musculus]
ENSMUSG00000066878	19	0	0.701723	3.49642e-05	0.00789137	-3.5169	down	[U]	Intracellular trafficking, secretion, and vesicular transport	Cellular Component: nucleus (GO:0005634);; Cellular Component: cytoplasm (GO:0005737);; Biological Process: NLS-bearing protein import into nucleus (GO:0006607);; Molecular Function: nuclear localization sequence binding (GO:0008139);; Molecular Function: protein transporter activity (GO:0008565);; Molecular Function: histone deacetylase binding (GO:0042826);; Biological Process: regulation of tr…	K15043|0|mmu:16647|Kpna2, 2410044B12Rik, IPOA1, PTAC58, Rch1; karyopherin (importin) alpha 2; K15043 importin subunit alpha-2 (A)	Importin subunit alpha-1 GN=Kpna2 OS=Mus musculus (Mouse) PE=1 SV=2	importin subunit alpha-2 [Mus musculus]
ENSMUSG00000074252	19	0	0.663038	0	0.00789137	-3.5169	down	--	--	Biological Process: negative regulation of biological process (GO:0048519);; Biological Process: regulation of cellular process (GO:0050794);; Biological Process: cellular response to organic substance (GO:0071310);;	--	Cactin GN=Cactin OS=Mus musculus (Mouse) PE=1 SV=2	unnamed protein product [Mus musculus]
ENSMUSG00000000159	1001	520	103.455	54.3781	0.00788755	-0.987432	down	--	--	Cellular Component: plasma membrane (GO:0005886);; Cellular Component: tight junction (GO:0005923);; Cellular Component: cell surface (GO:0009986);; Cellular Component: integral component of membrane (GO:0016021);; Biological Process: single organismal cell-cell adhesion (GO:0016337);; Molecular Function: PDZ domain binding (GO:0030165);;	K06786|0|mmu:72058|Igsf5, 2010003D20Rik, JCAM, Jam4; immunoglobulin superfamily, member 5; K06786 junctional adhesion molecule 4 (A)	Immunoglobulin superfamily member 5 (Precursor) GN=Igsf5 OS=Mus musculus (Mouse) PE=1 SV=1	immunoglobulin superfamily member 5 isoform 1 precursor [Mus musculus]
ENSMUSG00000037892	606	311	8.10044	3.99329	0.0078623	-1.0032	down	--	--	Molecular Function: calcium ion binding (GO:0005509);; Molecular Function: protein binding (GO:0005515);; Cellular Component: integral component of plasma membrane (GO:0005887);; Biological Process: homophilic cell adhesion via plasma membrane adhesion molecules (GO:0007156);; Biological Process: brain development (GO:0007420);; Biological Process: calcium-dependent cell-cell adhesion via plasma …	K16499|0|mmu:73173|Pcdh18, 3110038E07Rik, BB095589, PCDH68L; protocadherin 18; K16499 protocadherin delta 2 (A)	Protocadherin 18 (Precursor) GN=Pcdh18 OS=Mus musculus (Mouse) PE=1 SV=2	protocadherin 18 precursor [Mus musculus]
ENSMUSG00000011008	2	26	0.0775639	0.70635	0.00785875	2.82275	up	--	--	Cellular Component: cytoplasm (GO:0005737);; Cellular Component: plasma membrane (GO:0005886);; Biological Process: ion transport (GO:0006811);; Biological Process: sensory perception of sound (GO:0007605);; Biological Process: locomotory behavior (GO:0007626);; Cellular Component: integral component of membrane (GO:0016021);; Biological Process: auditory receptor cell differentiation (GO:0042491…	K04993|0|mmu:68279|Mcoln2, 3300002C04Rik, AI549968, C86638, TRPML2; mucolipin 2; K04993 mucolipin 2 (A)	Mucolipin-2 GN=Mcoln2 OS=Mus musculus (Mouse) PE=2 SV=1	mucolipin-2 isoform 1 [Mus musculus]
ENSMUSG00000018169	339	168	8.27585	4.48229	0.00781485	-1.04967	down	--	--	Biological Process: ovarian follicle development (GO:0001541);; Molecular Function: protein binding (GO:0005515);; Biological Process: female meiotic division (GO:0007143);; Biological Process: compartment pattern specification (GO:0007386);; Cellular Component: integral component of Golgi membrane (GO:0030173);; Biological Process: positive regulation of protein binding (GO:0032092);; Molecular …	K05948|0|mmu:17305|Mfng, AW546563; MFNG O-fucosylpeptide 3-beta-N-acetylglucosaminyltransferase (EC:2.4.1.222); K05948 fringe [EC:2.4.1.222] (A)	Beta-1,3-N-acetylglucosaminyltransferase manic fringe GN=Mfng OS=Mus musculus (Mouse) PE=1 SV=1	beta-1,3-N-acetylglucosaminyltransferase manic fringe [Mus musculus]
ENSMUSG00000029622	3029	6320	73.3094	158.572	0.00775165	1.01549	up	[R]	General function prediction only	Molecular Function: actin binding (GO:0003779);; Cellular Component: cytoplasm (GO:0005737);; Cellular Component: Arp2/3 protein complex (GO:0005885);; Biological Process: regulation of actin filament polymerization (GO:0030833);;	K05757|0|mmu:11867|Arpc1b, 41kDa, AA408064, AA408534, AA571392, AF007010, AW208418, L72, SOP2Hs, p41-ARC; actin related protein 2/3 complex, subunit 1B; K05757 actin related protein 2/3 complex, subunit 1A/1B (A)	Actin-related protein 2/3 complex subunit 1B GN=Arpc1b OS=Mus musculus (Mouse) PE=2 SV=4	actin-related protein 2/3 complex subunit 1B [Mus musculus]
ENSMUSG00000038156	120	266	1.17165	2.60976	0.00774754	1.09168	up	--	--	Molecular Function: binding (GO:0005488);; Cellular Component: proteinaceous extracellular matrix (GO:0005578);; Cellular Component: extracellular space (GO:0005615);; Biological Process: cell adhesion (GO:0007155);;	--	Spondin-1 (Precursor) GN=Spon1 OS=Mus musculus (Mouse) PE=2 SV=1	spondin-1 precursor [Mus musculus]
ENSMUSG00000037493	1484	772	59.3908	31.4255	0.00772758	-0.986235	down	[TZDR]	--	Cellular Component: photoreceptor inner segment (GO:0001917);; Molecular Function: integrin binding (GO:0005178);; Molecular Function: calcium ion binding (GO:0005509);; Cellular Component: muscle tendon junction (GO:0005927);; Biological Process: integrin-mediated signaling pathway (GO:0007229);; Cellular Component: neuromuscular junction (GO:0031594);; Cellular Component: sarcolemma (GO:0042383…	--	Calcium and integrin-binding family member 2 GN=Cib2 OS=Mus musculus (Mouse) PE=1 SV=1	calcium and integrin-binding family member 2 [Mus musculus]
ENSMUSG00000069670	554	283	17.4454	6.24163	0.00769548	-1.00943	down	--	--	Cellular Component: plasma membrane (GO:0005886);; Cellular Component: integral component of membrane (GO:0016021);;	--	Sodium/potassium-transporting ATPase subunit beta-1-interacting protein 2 GN=Nkain2 OS=Mus musculus (Mouse) PE=1 SV=2	sodium/potassium-transporting ATPase subunit beta-1-interacting protein 2 long isoform [Mus musculus]
ENSMUSG00000024642	896	464	12.5522	6.4013	0.00762571	-0.991629	down	[R]	General function prediction only	Biological Process: negative regulation of transcription from RNA polymerase II promoter (GO:0000122);; Molecular Function: chromatin binding (GO:0003682);; Molecular Function: RNA polymerase II distal enhancer sequence-specific DNA binding transcription factor activity (GO:0003705);; Molecular Function: transcription corepressor activity (GO:0003714);; Cellular Component: nucleus (GO:0005634);; …	--	Transducin-like enhancer protein 4 GN=Tle4 OS=Mus musculus (Mouse) PE=1 SV=4	transducin-like enhancer protein 4 [Mus musculus]
ENSMUSG00000019890	0	20	0	1.39225	0.00753866	3.54325	up	--	--	Molecular Function: neuropeptide hormone activity (GO:0005184);; Cellular Component: extracellular region (GO:0005576);; Cellular Component: transport vesicle (GO:0030133);; Biological Process: regulation of blood vessel size (GO:0050880);;	K05235|1.70198e-122|mmu:67405|Nts, 5033428E16Rik, NMN-125, NN, NT, NT/N, NTS1; neurotensin; K05235 neurotensin (A)	Tail peptide (Precursor) GN=Nts OS=Mus musculus (Mouse) PE=2 SV=1	neurotensin/neuromedin N precursor [Mus musculus]
ENSMUSG00000030598	532	271	18.4043	9.40327	0.00753682	-1.01325	down	--	--	Molecular Function: glycoprotein binding (GO:0001948);; Cellular Component: SCF ubiquitin ligase complex (GO:0019005);; Biological Process: protein catabolic process (GO:0030163);;	K10101|0|mmu:50760|Fbxo17, Fbg4, Fbx17, Fbxo26; F-box protein 17; K10101 F-box protein 17 (A)	F-box only protein 17 GN=Fbxo17 OS=Mus musculus (Mouse) PE=2 SV=2	F-box only protein 17 [Mus musculus]
ENSMUSG00000001794	4551	9592	172.303	365.735	0.00748806	1.0302	up	--	--	Molecular Function: calcium-dependent cysteine-type endopeptidase activity (GO:0004198);; Molecular Function: calcium ion binding (GO:0005509);; Cellular Component: cytoplasm (GO:0005737);; Cellular Component: plasma membrane (GO:0005886);; Biological Process: proteolysis (GO:0006508);; Molecular Function: protein heterodimerization activity (GO:0046982);;	K08583|1.07054e-153|mmu:12336|Capns1, Capa-4, Capa4, Capn4, D7Ertd146e; calpain, small subunit 1 (EC:3.4.22.17); K08583 calpain, small subunit 1 (A)	Calpain small subunit 1 GN=Capns1 OS=Mus musculus (Mouse) PE=2 SV=1	calpain small subunit 1 [Mus musculus]
ENSMUSG00000030657	349	173	2.30994	1.11535	0.00748355	-1.04954	down	--	--	Cellular Component: Golgi membrane (GO:0000139);; Cellular Component: endoplasmic reticulum membrane (GO:0005789);; Molecular Function: acetylglucosaminyltransferase activity (GO:0008375);; Biological Process: heparan sulfate proteoglycan biosynthetic process (GO:0015012);; Cellular Component: integral component of membrane (GO:0016021);; Molecular Function: protein xylosyltransferase activity (G…	K00771|0|mmu:233781|Xylt1, 8030490L12; xylosyltransferase 1 (EC:2.4.2.26); K00771 protein xylosyltransferase [EC:2.4.2.26] (A)	Xylosyltransferase 1 GN=Xylt1 OS=Mus musculus (Mouse) PE=2 SV=1	xylosyltransferase 1 precursor [Mus musculus]
ENSMUSG00000057948	41	110	0.524066	2.08354	0.00740322	1.34044	up	--	--	Biological Process: granuloma formation (GO:0002432);; Biological Process: germinal center formation (GO:0002467);; Molecular Function: protein binding (GO:0005515);; Cellular Component: lysosome (GO:0005764);; Cellular Component: late endosome (GO:0005770);; Biological Process: phagocytosis (GO:0006909);; Cellular Component: membrane (GO:0016020);; Biological Process: regulation of mast cell deg…	--	Protein unc-13 homolog D GN=Unc13d OS=Mus musculus (Mouse) PE=1 SV=2	RecName: Full=Protein unc-13 homolog D; AltName: Full=Munc13-4
ENSMUSG00000005054	474	977	61.5025	129.232	0.00739058	0.995563	up	--	--	Cellular Component: cornified envelope (GO:0001533);; Molecular Function: protease binding (GO:0002020);; Molecular Function: cysteine-type endopeptidase inhibitor activity (GO:0004869);; Molecular Function: structural molecule activity (GO:0005198);; Cellular Component: nucleolus (GO:0005730);; Cellular Component: cytoplasm (GO:0005737);; Biological Process: adult locomotory behavior (GO:0008344…	K13907|5.25161e-68|mmu:13014|Cstb, AA960480, Stfb; cystatin B; K13907 cystatin-A/B (A)	Cystatin-B GN=Cstb OS=Mus musculus (Mouse) PE=1 SV=1	cystatin-B [Mus musculus]
ENSMUSG00000031400	1296	2672	26.6618	54.895	0.00737591	0.997692	up	--	--	Biological Process: angiotensin mediated vasoconstriction involved in regulation of systemic arterial blood pressure (GO:0001998);; Biological Process: vasodilation by angiotensin involved in regulation of systemic arterial blood pressure (GO:0002033);; Molecular Function: glucose-6-phosphate dehydrogenase activity (GO:0004345);; Molecular Function: glucose binding (GO:0005536);; Cellular Compone…	K00036|0|mmu:14381|G6pdx, G28A, G6pd, Gpdx; glucose-6-phosphate dehydrogenase X-linked (EC:1.1.1.49); K00036 glucose-6-phosphate 1-dehydrogenase [EC:1.1.1.49] (A)	Glucose-6-phosphate 1-dehydrogenase X GN=G6pdx OS=Mus musculus (Mouse) PE=1 SV=3	glucose-6-phosphate 1-dehydrogenase X [Mus musculus]
ENSMUSG00000056458	158	70	6.02313	2.66616	0.00735979	-1.198	down	[RTKL]	--	Molecular Function: cyclin-dependent protein serine/threonine kinase activity (GO:0004693);; Molecular Function: ATP binding (GO:0005524);; Cellular Component: cytoplasm (GO:0005737);; Biological Process: protein phosphorylation (GO:0006468);; Biological Process: signal transduction (GO:0007165);; Molecular Function: metal ion binding (GO:0046872);;	K08830|0|mmu:26448|Mok, RAGE1, Rage, Stk30; MOK protein kinase (EC:2.7.11.22); K08830 renal tumor antigen [EC:2.7.11.22] (A)	MAPK/MAK/MRK overlapping kinase GN=Mok OS=Mus musculus (Mouse) PE=1 SV=1	MAPK/MAK/MRK overlapping kinase [Mus musculus]
ENSMUSG00000033904	742	382	9.70609	4.84893	0.00732497	-0.999461	down	--	--	Molecular Function: protein binding (GO:0005515);; Cellular Component: centriole (GO:0005814);; Biological Process: centriole replication (GO:0007099);; Biological Process: cell projection organization (GO:0030030);; Biological Process: regulation of cytokinesis (GO:0032465);;	K16453|0|mmu:101565|Ccp110, 6330503K22Rik, AA415922, AI427129, AW557948, CP110; centriolar coiled coil protein 110; K16453 centrosomal protein CEP110 (A)	Centriolar coiled-coil protein of 110 kDa GN=Ccp110 OS=Mus musculus (Mouse) PE=1 SV=1	centriolar coiled-coil protein of 110 kDa [Mus musculus]
ENSMUSG00000038774	458	945	4.54813	8.73532	0.00730624	0.996959	up	[R]	General function prediction only	Molecular Function: nucleic acid binding (GO:0003676);; Molecular Function: ATP binding (GO:0005524);; Cellular Component: nucleus (GO:0005634);; Cellular Component: Golgi apparatus (GO:0005794);; Biological Process: ATP catabolic process (GO:0006200);; Biological Process: DNA dealkylation involved in DNA repair (GO:0006307);; Biological Process: regulation of transcription, DNA-templated (GO:000…	K18663|0|mmu:77987|Ascc3, ASC1p200, B630009I04Rik, BC023451, D430001L07Rik, D630041L21, Helic1, RNAH; activating signal cointegrator 1 complex subunit 3 (EC:3.6.4.12); K18663 activating signal cointegrator complex subunit 3 [EC:3.6.4.12] (A)	Activating signal cointegrator 1 complex subunit 3 GN=Ascc3 OS=Mus musculus (Mouse) PE=1 SV=1	activating signal cointegrator 1 complex subunit 3 [Mus musculus]
ENSMUSG00000026730	331	163	7.43383	3.64375	0.0071988	-1.0585	down	[R]	General function prediction only	Molecular Function: zinc ion binding (GO:0008270);; Biological Process: catabolic process (GO:0009056);; Molecular Function: hydrolase activity, acting on ester bonds (GO:0016788);;	K07048|0|mmu:19212|Pter, AI790318, Mpr56-1; phosphotriesterase related; K07048 phosphotriesterase-related protein (A)	Phosphotriesterase-related protein GN=Pter OS=Mus musculus (Mouse) PE=2 SV=1	phosphotriesterase related, isoform CRA_a [Mus musculus]
ENSMUSG00000067071	1197	620	45.5345	24.5686	0.00709227	-0.992065	down	--	--	Molecular Function: DNA binding (GO:0003677);; Molecular Function: sequence-specific DNA binding transcription factor activity (GO:0003700);; Molecular Function: transcription cofactor activity (GO:0003712);; Cellular Component: nucleus (GO:0005634);; Cellular Component: transcription factor complex (GO:0005667);; Biological Process: regulation of transcription from RNA polymerase II promoter (GO…	K09087|2.912e-131|mmu:55927|Hes6, AI326893, bHLHb41; hairy and enhancer of split 6; K09087 hairy and enhancer of split 2/6/7 (A)	Transcription cofactor HES-6 OS=Mus musculus (Mouse) PE=1 SV=1	transcription cofactor HES-6 [Mus musculus]
ENSMUSG00000031506	11	48	0.186273	0.930423	0.007079	1.91496	up	[T]	Signal transduction mechanisms	Molecular Function: protein tyrosine phosphatase activity (GO:0004725);; Cellular Component: nucleus (GO:0005634);; Cellular Component: cytosol (GO:0005829);; Cellular Component: cytoskeleton (GO:0005856);; Cellular Component: cytoplasmic side of plasma membrane (GO:0009898);; Cellular Component: cell surface (GO:0009986);; Molecular Function: protein kinase binding (GO:0019901);; Biological Proc…	K18019|0|mmu:320139|Ptpn7, BPTP-4, C920001D21Rik, HEPTP, LC-PTP, LPTP; protein tyrosine phosphatase, non-receptor type 7 (EC:3.1.3.48); K18019 tyrosine-protein phosphatase non-receptor type 7 [EC:3.1.3.48] (A)	Tyrosine-protein phosphatase non-receptor type 7 GN=Ptpn7 OS=Mus musculus (Mouse) PE=1 SV=1	tyrosine-protein phosphatase non-receptor type 7 [Mus musculus]
ENSMUSG00000029634	505	1042	9.4881	21.9874	0.00707069	0.997257	up	--	--	Molecular Function: DNA binding (GO:0003677);; Molecular Function: ubiquitin-protein transferase activity (GO:0004842);; Cellular Component: cytoplasm (GO:0005737);; Biological Process: ubiquitin-dependent protein catabolic process (GO:0006511);; Molecular Function: zinc ion binding (GO:0008270);; Cellular Component: PML body (GO:0016605);; Cellular Component: axon (GO:0030424);; Biological Proce…	--	E3 ubiquitin-protein ligase RNF6 GN=Rnf6 OS=Mus musculus (Mouse) PE=1 SV=1	E3 ubiquitin-protein ligase RNF6 isoform 1 [Mus musculus]
ENSMUSG00000030946	406	203	13.086	6.6404	0.00706277	-1.03833	down	[G]	Carbohydrate transport and metabolism	Molecular Function: magnesium ion binding (GO:0000287);; Molecular Function: inorganic diphosphatase activity (GO:0004427);; Cellular Component: nucleolus (GO:0005730);; Cellular Component: cytosol (GO:0005829);; Biological Process: protein dephosphorylation (GO:0006470);; Molecular Function: phosphohistidine phosphatase activity (GO:0008969);; Molecular Function: protein homodimerization activit…	K11725|3.61966e-179|mmu:76429|Lhpp, 2310007H09Rik; phospholysine phosphohistidine inorganic pyrophosphate phosphatase (EC:3.6.1.1); K11725 phospholysine phosphohistidine inorganic pyrophosphate phosphatase [EC:3.6.1.1 3.1.3.-] (A)	Phospholysine phosphohistidine inorganic pyrophosphate phosphatase GN=Lhpp OS=Mus musculus (Mouse) PE=2 SV=1	phospholysine phosphohistidine inorganic pyrophosphate phosphatase [Mus musculus]
ENSMUSG00000074480	3012	1553	28.1174	14.6747	0.00705888	-0.999945	down	[U]	Intracellular trafficking, secretion, and vesicular transport	Molecular Function: RNA binding (GO:0003723);; Molecular Function: zinc ion binding (GO:0008270);;	K15686|0|mmu:72640|Mex3a, 2700083E18Rik, Gm411, Rkhd4; mex3 homolog A (C. elegans); K15686 RNA-binding protein MEX3 (A)	RNA-binding E3 ubiquitin-protein ligase MEX3C GN=Mex3c OS=Mus musculus (Mouse) PE=2 SV=2	RNA-binding protein MEX3A [Mus musculus]
ENSMUSG00000057378	30	4	0.111338	0.0155336	0.00705009	-2.48199	down	--	--	Biological Process: response to hypoxia (GO:0001666);; Biological Process: embryonic heart tube morphogenesis (GO:0003143);; Biological Process: left ventricular cardiac muscle tissue morphogenesis (GO:0003220);; Biological Process: cardiac muscle hypertrophy (GO:0003300);; Molecular Function: ryanodine-sensitive calcium-release channel activity (GO:0005219);; Molecular Function: calcium ion bind…	K04963|0|mmu:20192|Ryr3, AI851294, C230090H21, RYR-3; ryanodine receptor 3; K04963 ryanodine receptor 3 (A)	Ryanodine receptor 3 GN=Ryr3 OS=Mus musculus (Mouse) PE=1 SV=1	ryanodine receptor 3 [Mus musculus]
ENSMUSG00000031789	30	4	1.5682	0.13725	0.00705009	-2.48199	down	--	--	Molecular Function: intracellular cAMP activated cation channel activity (GO:0005222);; Molecular Function: intracellular cGMP activated cation channel activity (GO:0005223);; Molecular Function: voltage-gated potassium channel activity (GO:0005249);; Cellular Component: integral component of plasma membrane (GO:0005887);; Biological Process: visual perception (GO:0007601);; Biological Process: p…	K04952|0|mmu:333329|Cngb1, Cngb1b, Gm1959; cyclic nucleotide gated channel beta 1; K04952 cyclic nucleotide gated channel beta 1 (A)	Cyclic nucleotide-gated cation channel beta-3 GN=Cngb3 OS=Mus musculus (Mouse) PE=1 SV=1	cDNA sequence BC016201 isoform 1 [Mus musculus]
ENSMUSG00000006711	30	4	0.335226	0.0462749	0.00705009	-2.48199	down	[R]	General function prediction only	Biological Process: neuron migration (GO:0001764);; Cellular Component: plasma membrane (GO:0005886);; Cellular Component: integral component of membrane (GO:0016021);; Cellular Component: early endosome membrane (GO:0031901);; Biological Process: negative regulation of dendrite development (GO:2000171);;	--	Dyslexia-associated protein KIAA0319 homolog (Precursor) GN=Kiaa0319 OS=Mus musculus (Mouse) PE=2 SV=1	dyslexia-associated protein KIAA0319 homolog precursor [Mus musculus]
ENSMUSG00000021831	550	1134	10.9506	20.6625	0.00703986	0.996388	up	[OU]	--	Molecular Function: protein disulfide isomerase activity (GO:0003756);; Molecular Function: oxidoreductase activity, acting on a sulfur group of donors, disulfide as acceptor (GO:0016671);; Biological Process: electron transport chain (GO:0022900);; Cellular Component: integral component of endoplasmic reticulum membrane (GO:0030176);; Biological Process: endoplasmic reticulum unfolded protein re…	K10950|0|mmu:50527|Ero1l, ERO1-L; ERO1-like (S. cerevisiae); K10950 ERO1-like protein alpha [EC:1.8.4.-] (A)	ERO1-like protein alpha (Precursor) GN=Ero1l OS=Mus musculus (Mouse) PE=1 SV=2	ERO1-like protein alpha precursor [Mus musculus]
ENSMUSG00000078945	3	29	0.0564605	0.407669	0.00689513	2.63464	up	--	--	Molecular Function: ATP binding (GO:0005524);; Cellular Component: cytoplasm (GO:0005737);; Biological Process: inflammatory response (GO:0006954);; Biological Process: detection of bacterium (GO:0016045);; Cellular Component: basolateral plasma membrane (GO:0016323);; Molecular Function: nucleoside-triphosphatase activity (GO:0017111);; Biological Process: defense response to bacterium (GO:00427…	K12807|0|mmu:17948|Naip2, Birc1b, Naip-rs6; NLR family, apoptosis inhibitory protein 2; K12807 baculoviral IAP repeat-containing protein 1 (A)	Baculoviral IAP repeat-containing protein 1b GN=Naip2 OS=Mus musculus (Mouse) PE=1 SV=2	baculoviral IAP repeat-containing protein 1b [Mus musculus]
ENSMUSG00000061665	939	1937	14.1431	26.7884	0.00682291	0.99808	up	--	--	Cellular Component: ruffle (GO:0001726);; Molecular Function: vascular endothelial growth factor receptor binding (GO:0005172);; Cellular Component: nucleolus (GO:0005730);; Cellular Component: plasma membrane (GO:0005886);; Cellular Component: cell cortex (GO:0005938);; Biological Process: mitotic nuclear division (GO:0007067);; Molecular Function: beta-catenin binding (GO:0008013);; Molecular F…	K13738|0|mmu:12488|Cd2ap, AL024079, C78928, METS-1, Mets1; CD2-associated protein; K13738 CD2-associated protein (A)	CD2-associated protein GN=Cd2ap OS=Mus musculus (Mouse) PE=1 SV=3	CD2-associated protein [Mus musculus]
ENSMUSG00000052105	2414	1246	14.0718	7.76603	0.00680574	-0.998189	down	--	--	--	--	Microtubule cross-linking factor 1 GN=Mtcl1 OS=Mus musculus (Mouse) PE=1 SV=1	protein SOGA2 isoform 2 [Mus musculus]
ENSMUSG00000027164	777	399	8.79967	4.47335	0.00674462	-1.00328	down	--	--	Biological Process: negative regulation of transcription from RNA polymerase II promoter (GO:0000122);; Biological Process: ossification (GO:0001503);; Biological Process: neural tube closure (GO:0001843);; Biological Process: positive regulation of T cell cytokine production (GO:0002726);; Molecular Function: ubiquitin-protein transferase activity (GO:0004842);; Molecular Function: signal transd…	K03175|0|mmu:22034|Traf6, 2310003F17Rik, AI851288, C630032O20Rik; TNF receptor-associated factor 6; K03175 TNF receptor-associated factor 6 (A)	TNF receptor-associated factor 6 GN=Traf6 OS=Mus musculus (Mouse) PE=1 SV=2	TNF receptor-associated factor 6 [Mus musculus]
ENSMUSG00000038963	7	39	0.148973	0.789331	0.0067291	2.16748	up	--	--	Cellular Component: integral component of plasma membrane (GO:0005887);; Molecular Function: thyroid hormone transmembrane transporter activity (GO:0015349);; Biological Process: ion transmembrane transport (GO:0034220);; Biological Process: thyroid hormone metabolic process (GO:0042403);; Biological Process: thyroid hormone transport (GO:0070327);;	K14354|0|mmu:108115|Slco4a1, OATP-E, Slc21a12; solute carrier organic anion transporter family, member 4a1; K14354 solute carrier organic anion transporter family, member 4A (A)	Solute carrier organic anion transporter family member 4A1 GN=Slco4a1 OS=Mus musculus (Mouse) PE=1 SV=2	solute carrier organic anion transporter family member 4A1 [Mus musculus]
ENSMUSG00000000216	25	78	0.515045	1.58341	0.00672507	1.52938	up	--	--	Biological Process: response to hypoxia (GO:0001666);; Cellular Component: external side of plasma membrane (GO:0009897);; Molecular Function: ligand-gated sodium channel activity (GO:0015280);; Cellular Component: apical plasma membrane (GO:0016324);; Cellular Component: sodium channel complex (GO:0034706);; Biological Process: wound healing, spreading of epidermal cells (GO:0035313);; Biologica…	K04827|0|mmu:20278|Scnn1g, [g]ENaC; sodium channel, nonvoltage-gated 1 gamma; K04827 amiloride-sensitive sodium channel subunit gamma (A)	Amiloride-sensitive sodium channel subunit gamma GN=Scnn1g OS=Mus musculus (Mouse) PE=1 SV=1	amiloride-sensitive sodium channel subunit gamma [Mus musculus]
ENSMUSG00000025586	25	78	0.644159	1.89112	0.00672507	1.52938	up	--	--	Molecular Function: nucleotide binding (GO:0000166);; Cellular Component: cytoplasmic mRNA processing body (GO:0000932);; Molecular Function: mRNA binding (GO:0003729);; Molecular Function: protein binding (GO:0005515);; Cellular Component: plasma membrane (GO:0005886);; Biological Process: mRNA processing (GO:0006397);; Biological Process: regulation of translation (GO:0006417);; Biological Proc…	K02602|0|mmu:12877|Cpeb1, AU024112, Cpeb, mCPEB; cytoplasmic polyadenylation element binding protein 1; K02602 cytoplasmic polyadenylation element-binding protein (A)	Cytoplasmic polyadenylation element-binding protein 1 GN=Cpeb1 OS=Mus musculus (Mouse) PE=1 SV=1	cytoplasmic polyadenylation element-binding protein 1 isoform 1 [Mus musculus]
ENSMUSG00000033763	3024	1556	29.9771	16.159	0.00671605	-1.0029	down	--	--	Molecular Function: actin binding (GO:0003779);; Biological Process: signal transduction (GO:0007165);; Molecular Function: cytoskeletal adaptor activity (GO:0008093);; Molecular Function: SH3 domain binding (GO:0017124);; Biological Process: filopodium assembly (GO:0046847);;	--	MTSS1-like protein GN=Mtss1l OS=Mus musculus (Mouse) PE=1 SV=1	MTSS1-like protein [Mus musculus]
ENSMUSG00000048355	278	134	13.6958	6.38252	0.00669626	-1.08735	down	--	--	Cellular Component: signal peptidase complex (GO:0005787);; Biological Process: signal peptide processing (GO:0006465);; Biological Process: proteolysis (GO:0006508);; Molecular Function: peptidase activity (GO:0008233);; Cellular Component: integral component of membrane (GO:0016021);;	K12948|2.63871e-128|mmu:76219|Arxes1, 6530401D17Rik, Spc22/23, Spcs3; adipocyte-related X-chromosome expressed sequence 1; K12948 signal peptidase complex subunit 3 [EC:3.4.-.-] (A)	Signal peptidase complex subunit 3 GN=Spcs3 OS=Mus musculus (Mouse) PE=2 SV=1	signal peptidase complex subunit 3 [Mus musculus]
ENSMUSG00000047842	93	35	1.33915	0.491663	0.00668482	-1.40762	down	[R]	General function prediction only	Molecular Function: GTPase activity (GO:0003924);; Molecular Function: GTP binding (GO:0005525);; Cellular Component: cytosol (GO:0005829);; Cellular Component: plasma membrane (GO:0005886);; Biological Process: GTP catabolic process (GO:0006184);; Biological Process: protein localization (GO:0008104);; Biological Process: cellular component organization (GO:0016043);; Molecular Function: protein…	K07841|4.63798e-133|rno:291006|Diras2; DIRAS family, GTP-binding RAS-like 2; K07841 DIRAS family, GTP-binding Ras-like 2 (A)	GTP-binding protein Di-Ras2 (Precursor) GN=Diras2 OS=Mus musculus (Mouse) PE=2 SV=1	GTP-binding protein Di-Ras2 [Mus musculus]
ENSMUSG00000068205	321	157	7.09658	5.44331	0.006661	-1.06797	down	[R]	General function prediction only	Cellular Component: nucleus (GO:0005634);; Cellular Component: mitochondrion (GO:0005739);; Biological Process: cellular response to DNA damage stimulus (GO:0006974);; Molecular Function: hydrolase activity, acting on glycosyl bonds (GO:0016798);; Molecular Function: deacetylase activity (GO:0019213);; Biological Process: purine nucleoside metabolic process (GO:0042278);; Biological Process: prot…	--	O-acetyl-ADP-ribose deacetylase MACROD2 GN=Macrod2 OS=Mus musculus (Mouse) PE=2 SV=1	O-acetyl-ADP-ribose deacetylase MACROD2 isoform 1 [Mus musculus]
ENSMUSG00000034910	1041	537	9.46873	4.60368	0.00664484	-0.997614	down	--	--	Biological Process: kidney development (GO:0001822);; Cellular Component: nucleus (GO:0005634);; Molecular Function: zinc ion binding (GO:0008270);; Biological Process: post-embryonic development (GO:0009791);; Biological Process: Wnt signaling pathway (GO:0016055);; Biological Process: protein localization to nucleus (GO:0034504);; Biological Process: positive regulation of transcription from RN…	--	Pygopus homolog 1 GN=Pygo1 OS=Mus musculus (Mouse) PE=1 SV=1	pygopus homolog 1 [Mus musculus]
ENSMUSG00000006850	121	270	4.05819	9.20213	0.00663845	1.10127	up	[U]	Intracellular trafficking, secretion, and vesicular transport	Cellular Component: nucleus (GO:0005634);; Cellular Component: cytoplasm (GO:0005737);; Biological Process: protein import into nucleus (GO:0006606);; Molecular Function: protein transporter activity (GO:0008565);; Cellular Component: integral component of membrane (GO:0016021);;	--	Transmembrane and coiled-coil domain-containing protein 6 GN=Tmco6 OS=Mus musculus (Mouse) PE=2 SV=2	transmembrane and coiled-coil domain-containing protein 6 [Mus musculus]
ENSMUSG00000048416	198	91	11.9038	5.3373	0.00663143	-1.15046	down	--	--	Biological Process: myeloid progenitor cell differentiation (GO:0002318);; Molecular Function: DNA binding (GO:0003677);; Cellular Component: nucleus (GO:0005634);; Cellular Component: cytoplasm (GO:0005737);; Biological Process: transcription, DNA-templated (GO:0006351);; Biological Process: cell cycle arrest (GO:0007050);; Molecular Function: protein domain specific binding (GO:0019904);;	K15622|0|mmu:17349|Mlf1, HLS7; myeloid leukemia factor 1; K15622 myeloid leukemia factor 1 (A)	Myeloid leukemia factor 1 GN=Mlf1 OS=Mus musculus (Mouse) PE=1 SV=1	myeloid leukemia factor 1 isoform a [Mus musculus]
ENSMUSG00000020990	66	21	2.22898	0.75329	0.00658854	-1.61297	down	[RTKL]	--	Molecular Function: cyclin-dependent protein serine/threonine kinase activity (GO:0004693);; Molecular Function: ATP binding (GO:0005524);; Cellular Component: nucleus (GO:0005634);; Cellular Component: cytoplasm (GO:0005737);; Biological Process: protein phosphorylation (GO:0006468);; Biological Process: heart development (GO:0007507);;	K08824|0|mmu:71091|Cdkl1, 4933411O17Rik; cyclin-dependent kinase-like 1 (CDC2-related kinase) (EC:2.7.11.22); K08824 cyclin-dependent kinase-like [EC:2.7.11.22] (A)	Cyclin-dependent kinase-like 1 GN=Cdkl1 OS=Mus musculus (Mouse) PE=2 SV=1	cyclin-dependent kinase-like 1 [Mus musculus]
ENSMUSG00000030168	2024	4219	33.1405	66.778	0.00658251	1.01389	up	[R]	General function prediction only	Molecular Function: receptor activity (GO:0004872);; Biological Process: heart development (GO:0007507);; Biological Process: female pregnancy (GO:0007565);; Biological Process: response to nutrient (GO:0007584);; Biological Process: hormone-mediated signaling pathway (GO:0009755);; Cellular Component: integral component of membrane (GO:0016021);; Biological Process: fatty acid oxidation (GO:0019…	K07297|0|mmu:68465|Adipor2, 1110001I14Rik, ADCR2, AI115388, AW554121, D6Ucla1e, Paqr2; adiponectin receptor 2; K07297 adiponectin receptor (A)	Adiponectin receptor protein 2 GN=Adipor2 OS=Mus musculus (Mouse) PE=2 SV=2	adiponectin receptor protein 2 [Mus musculus]
ENSMUSG00000041831	10	46	0.321095	1.36585	0.00655079	1.9731	up	--	--	Molecular Function: calcium-dependent phospholipid binding (GO:0005544);; Biological Process: intracellular protein transport (GO:0006886);; Biological Process: exocytosis (GO:0006887);; Molecular Function: zinc ion binding (GO:0008270);; Molecular Function: Rab GTPase binding (GO:0017137);; Cellular Component: extrinsic component of plasma membrane (GO:0019897);; Molecular Function: neurexin fam…	K17598|0|mmu:83672|Sytl3, A430092N21, Slp3, Slp3-a, Slp3-b, mFLJ00307; synaptotagmin-like 3; K17598 synaptotagmin-like protein (A)	Synaptotagmin-like protein 3 GN=Sytl3 OS=Mus musculus (Mouse) PE=1 SV=2	synaptotagmin-like protein 3 isoform a [Mus musculus]
ENSMUSG00000022696	52	14	0.881658	0.256658	0.00650679	-1.80637	down	--	--	Cellular Component: integral component of membrane (GO:0016021);; Biological Process: RNA interference (GO:0016246);; Biological Process: dsRNA transport (GO:0033227);; Molecular Function: RNA transmembrane transporter activity (GO:0051033);;	--	SID1 transmembrane family member 1 (Precursor) GN=Sidt1 OS=Mus musculus (Mouse) PE=2 SV=1	SID1 transmembrane family member 1 isoform 1 precursor [Mus musculus]
ENSMUSG00000054850	449	225	13.0171	6.6676	0.00646599	-1.03579	down	--	--	Cellular Component: nucleus (GO:0005634);;	--	--	RecName: Full=Uncharacterized protein MGC39606 homolog
ENSMUSG00000038740	1898	979	28.4075	17.4619	0.00640243	-0.99887	down	--	--	Cellular Component: endosome (GO:0005768);; Biological Process: protein transport (GO:0015031);; Cellular Component: membrane (GO:0016020);;	K12186|0|rno:362118|Mvb12b, Fam125b, RGD1309709; multivesicular body subunit 12B; K12186 ESCRT-I complex subunit MVB12 (A)	Multivesicular body subunit 12B GN=Mvb12b OS=Mus musculus (Mouse) PE=2 SV=2	mFLJ00022 protein [Mus musculus]
ENSMUSG00000028979	50	13	2.7614	0.844818	0.00639061	-1.84559	down	[O]	Posttranslational modification, protein turnover, chaperones	Biological Process: complement activation, lectin pathway (GO:0001867);; Molecular Function: serine-type endopeptidase activity (GO:0004252);; Molecular Function: calcium ion binding (GO:0005509);; Cellular Component: extracellular region (GO:0005576);; Biological Process: proteolysis (GO:0006508);; Biological Process: complement activation, classical pathway (GO:0006958);; Molecular Function: ca…	K03993|0|mmu:17175|Masp2, MASP-2, MAp19; mannan-binding lectin serine peptidase 2 (EC:3.4.21.104); K03993 mannan-binding lectin serine protease 2 [EC:3.4.21.104] (A)	Mannan-binding lectin serine protease 2 B chain (Precursor) GN=Masp2 OS=Mus musculus (Mouse) PE=1 SV=1	mannan-binding lectin serine protease 2 isoform 1 precursor [Mus musculus]
ENSMUSG00000047021	50	13	0.741802	0.12846	0.00639061	-1.84559	down	--	--	Molecular Function: structural molecule activity (GO:0005198);; Cellular Component: integral component of membrane (GO:0016021);;	--	Coiled-coil domain-containing protein 108 GN=Ccdc108 OS=Mus musculus (Mouse) PE=2 SV=1	coiled-coil domain-containing protein 108 [Mus musculus]
ENSMUSG00000030342	2272	4752	156.997	321.028	0.00635859	1.01884	up	--	--	Molecular Function: integrin binding (GO:0005178);; Biological Process: cellular component movement (GO:0006928);; Biological Process: cell adhesion (GO:0007155);; Biological Process: fusion of sperm to egg plasma membrane (GO:0007342);; Biological Process: brain development (GO:0007420);; Biological Process: negative regulation of cell proliferation (GO:0008285);; Biological Process: response to…	K06460|1.92558e-141|mmu:12527|Cd9, Tspan29; CD9 antigen; K06460 CD9 antigen (A)	CD9 antigen GN=Cd9 OS=Mus musculus (Mouse) PE=1 SV=2	CD9 antigen [Mus musculus]
ENSMUSG00000090877	76	181	1.27851	3.28187	0.00634217	1.18753	up	[O]	Posttranslational modification, protein turnover, chaperones	Biological Process: telomere maintenance (GO:0000723);; Biological Process: positive regulation of T cell mediated cytotoxicity (GO:0001916);; Molecular Function: protease binding (GO:0002020);; Cellular Component: zona pellucida receptor complex (GO:0002199);; Molecular Function: serine-type endopeptidase activity (GO:0004252);; Molecular Function: ATP binding (GO:0005524);; Cellular Component: …	K03283|0|mmu:15511|Hspa1b, Hsp70, Hsp70-1, Hsp70.1, hsp68; heat shock protein 1B; K03283 heat shock 70kDa protein 1/8 (A)	Heat shock 70 kDa protein 1B GN=Hspa1b OS=Mus musculus (Mouse) PE=1 SV=3	heat shock 70 kDa protein 1B [Mus musculus]
ENSMUSG00000031799	2539	5322	75.3362	152.232	0.00633531	1.02203	up	--	--	Biological Process: in utero embryonic development (GO:0001701);; Cellular Component: stress fiber (GO:0001725);; Cellular Component: podosome (GO:0002102);; Biological Process: positive regulation of heart rate by epinephrine (GO:0003065);; Molecular Function: structural constituent of cytoskeleton (GO:0005200);; Cellular Component: muscle thin filament tropomyosin (GO:0005862);; Biological Proc…	K10375|1.11564e-121|mmu:326618|Tpm4, 2610528G24Rik, Tpm4.2, Tpm4.2cy; tropomyosin 4; K10375 tropomyosin 4 (A)	Tropomyosin alpha-4 chain GN=Tpm4 OS=Mus musculus (Mouse) PE=2 SV=3	tropomyosin alpha-4 chain [Mus musculus]
ENSMUSG00000041372	5990	3039	50.038	26.4348	0.00624884	-1.02366	down	--	--	Biological Process: metabolic process (GO:0008152);; Cellular Component: integral component of membrane (GO:0016021);; Cellular Component: Golgi cisterna membrane (GO:0032580);; Molecular Function: N-acetyl-beta-glucosaminyl-glycoprotein 4-beta-N-acetylgalactosaminyltransferase activity (GO:0033842);;	K09656|0|mmu:330406|B4galnt3, AB114826, B4GalNAcT3, C330047A21; beta-1,4-N-acetyl-galactosaminyl transferase 3 (EC:2.4.1.244); K09656 beta-1,4-N-acetylgalactosaminyltransferase 3 [EC:2.4.1.244] (A)	Beta-1,4-N-acetylgalactosaminyltransferase 3 GN=B4galnt3 OS=Mus musculus (Mouse) PE=2 SV=1	beta-1,4-N-acetylgalactosaminyltransferase 3 [Mus musculus]
ENSMUSG00000020926	698	356	6.89827	3.62737	0.00618812	-1.01267	down	--	--	Molecular Function: metalloendopeptidase activity (GO:0004222);; Molecular Function: protein binding (GO:0005515);; Biological Process: proteolysis (GO:0006508);; Biological Process: integrin-mediated signaling pathway (GO:0007229);; Molecular Function: zinc ion binding (GO:0008270);; Cellular Component: integral component of membrane (GO:0016021);;	K16067|0|mmu:11488|Adam11, AW060611, Mdc; a disintegrin and metallopeptidase domain 11; K16067 disintegrin and metalloproteinase domain-containing protein 11 [EC:3.4.24.-] (A)	Disintegrin and metalloproteinase domain-containing protein 11 (Precursor) GN=Adam11 OS=Mus musculus (Mouse) PE=1 SV=2	disintegrin and metalloproteinase domain-containing protein 11 isoform 1 precursor [Mus musculus]
ENSMUSG00000032452	251	119	2.84236	1.32851	0.00618754	-1.10972	down	--	--	Cellular Component: Golgi membrane (GO:0000139);; Molecular Function: calcium ion binding (GO:0005509);; Cellular Component: extracellular region (GO:0005576);; Cellular Component: endoplasmic reticulum membrane (GO:0005789);; Cellular Component: plasma membrane (GO:0005886);; Biological Process: cellular calcium ion homeostasis (GO:0006874);; Biological Process: homophilic cell adhesion via plas…	--	Calsyntenin-2 (Precursor) GN=Clstn2 OS=Mus musculus (Mouse) PE=1 SV=2	calsyntenin-2 precursor [Mus musculus]
ENSMUSG00000021388	78	27	3.33409	1.03321	0.00618598	-1.51198	down	[S]	Function unknown	Biological Process: blood vessel remodeling (GO:0001974);; Molecular Function: calcium ion binding (GO:0005509);; Molecular Function: protein binding (GO:0005515);; Molecular Function: glycosaminoglycan binding (GO:0005539);; Cellular Component: proteinaceous extracellular matrix (GO:0005578);; Biological Process: ion transport (GO:0006811);; Cellular Component: cell surface (GO:0009986);; Molecu…	K08120|0|mmu:66695|Aspn, 4631401G09Rik, AA986886, Plap1, Slrr1c; asporin; K08120 asporin (A)	Asporin (Precursor) GN=Aspn OS=Mus musculus (Mouse) PE=1 SV=1	asporin preproprotein [Mus musculus]
ENSMUSG00000017307	126	281	6.80643	15.5026	0.00613837	1.10092	up	[I]	Lipid transport and metabolism	Molecular Function: carboxylic ester hydrolase activity (GO:0004091);; Molecular Function: receptor binding (GO:0005102);; Cellular Component: mitochondrion (GO:0005739);; Cellular Component: peroxisomal matrix (GO:0005782);; Biological Process: acyl-CoA metabolic process (GO:0006637);; Molecular Function: palmitoyl-CoA hydrolase activity (GO:0016290);; Biological Process: peroxisome fission (GO:…	K11992|0|mmu:170789|Acot8, PTE-2, Pte1; acyl-CoA thioesterase 8 (EC:3.1.2.27); K11992 acyl-CoA thioesterase 8 [EC:3.1.2.27] (A)	Acyl-coenzyme A thioesterase 8 GN=Acot8 OS=Mus musculus (Mouse) PE=1 SV=1	acyl-coenzyme A thioesterase 8 [Mus musculus]
ENSMUSG00000040734	177	383	2.56453	6.43617	0.00612986	1.06075	up	--	--	Biological Process: negative regulation of transcription from RNA polymerase II promoter (GO:0000122);; Biological Process: cardiac right ventricle morphogenesis (GO:0003215);; Biological Process: ventricular cardiac muscle tissue development (GO:0003229);; Cellular Component: nucleus (GO:0005634);; Cellular Component: cytoplasm (GO:0005737);; Biological Process: apoptotic process (GO:0006915);; …	--	RelA-associated inhibitor OS=Mus musculus (Mouse) PE=1 SV=1	relA-associated inhibitor [Mus musculus]
ENSMUSG00000038422	172	373	6.58985	16.2514	0.00612377	1.06368	up	[R]	General function prediction only	Cellular Component: mitochondrion (GO:0005739);; Biological Process: metabolic process (GO:0008152);; Molecular Function: hydrolase activity (GO:0016787);;	--	Haloacid dehalogenase-like hydrolase domain-containing protein 3 GN=Hdhd3 OS=Mus musculus (Mouse) PE=1 SV=1	haloacid dehalogenase-like hydrolase domain-containing protein 3 [Mus musculus]
ENSMUSG00000057060	167	74	7.16659	2.80225	0.00611638	-1.1989	down	[GER]	--	Biological Process: transport (GO:0006810);; Cellular Component: integral component of membrane (GO:0016021);;	K15288|0|mmu:210027|Slc35f3, B230375D17Rik; solute carrier family 35, member F3; K15288 solute carrier family 35, member F3/4 (A)	Putative thiamine transporter SLC35F3 {ECO:0000250|UniProtKB:Q8IY50} GN=Slc35f3 OS=Mus musculus (Mouse) PE=2 SV=1	solute carrier family 35, member F3, isoform CRA_a [Mus musculus]
ENSMUSG00000048583	15680	34303	226.994	508.968	0.00611492	1.08417	up	--	--	Biological Process: osteoblast differentiation (GO:0001649);; Molecular Function: insulin receptor binding (GO:0005158);; Molecular Function: insulin-like growth factor receptor binding (GO:0005159);; Molecular Function: hormone activity (GO:0005179);; Cellular Component: extracellular space (GO:0005615);; Biological Process: female pregnancy (GO:0007565);; Biological Process: memory (GO:0007613)…	K13769|1.28842e-100|mmu:16002|Igf2, AL033362, Igf-2, Igf-II, M6pr, Mpr, Peg2; insulin-like growth factor 2; K13769 insulin-like growth factor 2 (A)	Preptin (Precursor) GN=Igf2 OS=Mus musculus (Mouse) PE=1 SV=1	insulin-like growth factor II isoform 1 preproprotein [Mus musculus]
ENSMUSG00000051048	1068	549	25.2492	12.5374	0.00608532	-1.00272	down	--	--	Molecular Function: procollagen-proline 4-dioxygenase activity (GO:0004656);; Molecular Function: iron ion binding (GO:0005506);; Cellular Component: endoplasmic reticulum lumen (GO:0005788);; Biological Process: carbohydrate metabolic process (GO:0005975);; Cellular Component: procollagen-proline 4-dioxygenase complex (GO:0016222);; Molecular Function: oxidoreductase activity, acting on single d…	K00472|0|mmu:320452|P4ha3, D930031A02Rik; procollagen-proline, 2-oxoglutarate 4-dioxygenase (proline 4-hydroxylase), alpha polypeptide III (EC:1.14.11.2); K00472 prolyl 4-hydroxylase [EC:1.14.11.2] (A)	Prolyl 4-hydroxylase subunit alpha-3 (Precursor) GN=P4ha3 OS=Mus musculus (Mouse) PE=2 SV=1	prolyl 4-hydroxylase subunit alpha-3 precursor [Mus musculus]
ENSMUSG00000020890	46	11	0.397953	0.0911172	0.00603147	-1.93798	down	[T]	Signal transduction mechanisms	Molecular Function: guanylate cyclase activity (GO:0004383);; Molecular Function: protein kinase activity (GO:0004672);; Molecular Function: ATP binding (GO:0005524);; Molecular Function: GTP binding (GO:0005525);; Cellular Component: plasma membrane (GO:0005886);; Biological Process: cGMP biosynthetic process (GO:0006182);; Biological Process: protein phosphorylation (GO:0006468);; Biological Pr…	K12321|0|mmu:14919|Gucy2e, GC-E, GC1, ROS-GC1; guanylate cyclase 2e (EC:4.6.1.2); K12321 guanylate cyclase 2D/E/F [EC:4.6.1.2] (A)	Guanylyl cyclase GC-E (Precursor) GN=Gucy2e OS=Mus musculus (Mouse) PE=2 SV=2	guanylyl cyclase GC-E precursor [Mus musculus]
ENSMUSG00000042751	184	83	2.43965	1.15191	0.00601	-1.17561	down	--	--	Molecular Function: nicotinamide-nucleotide adenylyltransferase activity (GO:0000309);; Molecular Function: nicotinate-nucleotide adenylyltransferase activity (GO:0004515);; Molecular Function: ATP binding (GO:0005524);; Cellular Component: nucleus (GO:0005634);; Cellular Component: late endosome (GO:0005770);; Cellular Component: Golgi apparatus (GO:0005794);; Cellular Component: trans-Golgi net…	K06210|0|mmu:226518|Nmnat2, AI843915, D030041I09Rik, PNAT1, PNAT2; nicotinamide nucleotide adenylyltransferase 2 (EC:2.7.7.1 2.7.7.18); K06210 nicotinamide mononucleotide adenylyltransferase [EC:2.7.7.1 2.7.7.18] (A)	Nicotinamide mononucleotide adenylyltransferase 2 GN=Nmnat2 OS=Mus musculus (Mouse) PE=2 SV=1	nicotinamide mononucleotide adenylyltransferase 2 [Mus musculus]
ENSMUSG00000056481	1165	599	23.1448	12.4374	0.00599944	-1.00259	down	--	--	Molecular Function: calcium ion binding (GO:0005509);; Cellular Component: cytoplasm (GO:0005737);; Cellular Component: plasma membrane (GO:0005886);; Biological Process: positive regulation of cell proliferation (GO:0008284);; Cellular Component: integral component of membrane (GO:0016021);; Biological Process: cell migration (GO:0016477);; Molecular Function: carbohydrate binding (GO:0030246);;…	K06706|0|mmu:70445|Cd248, 2610111G01Rik, AI842296, Cd164l1, Tem1; CD248 antigen, endosialin; K06706 CD248 antigen, endosialin (A)	Endosialin (Precursor) GN=Cd248 OS=Mus musculus (Mouse) PE=2 SV=1	endosialin precursor [Mus musculus]
ENSMUSG00000027750	3011	6349	62.0215	124.849	0.00592349	1.03069	up	[M]	Cell wall/membrane/envelope biogenesis	Cellular Component: proteinaceous extracellular matrix (GO:0005578);; Cellular Component: Golgi apparatus (GO:0005794);; Biological Process: cell adhesion (GO:0007155);; Molecular Function: heparin binding (GO:0008201);; Biological Process: regulation of Notch signaling pathway (GO:0008593);; Biological Process: tissue development (GO:0009888);; Biological Process: extracellular matrix organizati…	--	Periostin (Precursor) GN=Postn OS=Mus musculus (Mouse) PE=1 SV=2	RecName: Full=Periostin; Short=PN; AltName: Full=Osteoblast-specific factor 2; Short=OSF-2; Flags: Precursor
ENSMUSG00000062960	216	100	2.34692	1.09711	0.00589963	-1.14146	down	[RTKL]	--	Biological Process: ovarian follicle development (GO:0001541);; Biological Process: response to hypoxia (GO:0001666);; Biological Process: positive regulation of protein phosphorylation (GO:0001934);; Biological Process: positive regulation of endothelial cell proliferation (GO:0001938);; Biological Process: lymph vessel development (GO:0001945);; Biological Process: cell migration involved in sp…	K05098|0|mmu:16542|Kdr, 6130401C07, Flk-1, Flk1, Krd-1, Ly73, VEGFR-2, VEGFR2, sVEGFR-2; kinase insert domain protein receptor (EC:2.7.10.1); K05098 kinase insert domain protein receptor [EC:2.7.10.1] (A)	Vascular endothelial growth factor receptor 2 (Precursor) GN=Kdr OS=Mus musculus (Mouse) PE=1 SV=1	vascular endothelial growth factor receptor 2 precursor [Mus musculus]
ENSMUSG00000032625	698	355	4.38131	2.24591	0.00581372	-1.01671	down	--	--	Biological Process: angiogenesis (GO:0001525);; Cellular Component: extracellular region (GO:0005576);; Cellular Component: plasma membrane (GO:0005886);; Cellular Component: integral component of membrane (GO:0016021);; Biological Process: cell differentiation (GO:0030154);;	--	Thrombospondin type-1 domain-containing protein 7A (Precursor) GN=Thsd7a OS=Mus musculus (Mouse) PE=2 SV=2	thrombospondin type-1 domain-containing protein 7A precursor [Mus musculus]
ENSMUSG00000038879	176	382	5.20028	10.9211	0.00579186	1.06508	up	--	--	Molecular Function: magnesium ion transmembrane transporter activity (GO:0015095);; Biological Process: magnesium ion transport (GO:0015693);; Cellular Component: integral component of membrane (GO:0016021);;	--	NIPA-like protein 2 GN=Nipal2 OS=Mus musculus (Mouse) PE=2 SV=1	NIPA-like protein 2 [Mus musculus]
ENSMUSG00000030847	732	1520	14.9468	32.0759	0.00575408	1.0072	up	--	--	Cellular Component: cytosol (GO:0005829);; Cellular Component: plasma membrane (GO:0005886);; Biological Process: brain development (GO:0007420);; Biological Process: extrinsic apoptotic signaling pathway via death domain receptors (GO:0008625);; Biological Process: negative regulation of striated muscle cell apoptotic process (GO:0010664);; Biological Process: spinal cord development (GO:0021510…	K09557|0|mmu:29810|Bag3, AA407278, Bis, mg638; BCL2-associated athanogene 3; K09557 BCL2-associated athanogene 3 (A)	BAG family molecular chaperone regulator 3 GN=Bag3 OS=Mus musculus (Mouse) PE=1 SV=2	BAG family molecular chaperone regulator 3 [Mus musculus]
ENSMUSG00000036862	2992	1530	14.1729	7.47156	0.00572649	-1.01184	down	--	--	Molecular Function: calcium ion binding (GO:0005509);; Cellular Component: plasma membrane (GO:0005886);; Biological Process: homophilic cell adhesion via plasma membrane adhesion molecules (GO:0007156);; Cellular Component: integral component of membrane (GO:0016021);;	K16507|0|mmu:233651|Dchs1, 3110041P15Rik, C130033F22Rik, CDH25, FIB1, Gm165, PCDH16; dachsous 1 (Drosophila); K16507 protocadherin-16/23 (A)	Protocadherin-16 (Precursor) GN=Dchs1 OS=Mus musculus (Mouse) PE=1 SV=1	dachsous 1 precursor [Mus musculus]
ENSMUSG00000041144	111	44	0.601857	0.230034	0.00571396	-1.34333	down	--	--	Biological Process: cilium or flagellum-dependent cell motility (GO:0001539);; Molecular Function: microtubule motor activity (GO:0003777);; Molecular Function: calcium ion binding (GO:0005509);; Molecular Function: ATP binding (GO:0005524);; Cellular Component: axonemal dynein complex (GO:0005858);; Cellular Component: cilium (GO:0005929);; Biological Process: ATP catabolic process (GO:0006200);…	K10408|0|mmu:227058|Dnah7b, Dnahc7b, Gm107; dynein, axonemal, heavy chain 7B; K10408 dynein heavy chain, axonemal (A)	Dynein heavy chain 7, axonemal GN=Dnah7 OS=Rattus norvegicus (Rat) PE=2 SV=2	dynein, axonemal, heavy chain 7B [Mus musculus]
ENSMUSG00000072944	18	64	1.13463	2.82675	0.00570021	1.68775	up	--	--	Cellular Component: nuclear pore (GO:0005643);; Biological Process: transport (GO:0006810);; Biological Process: cell aging (GO:0007569);; Biological Process: negative regulation of cell proliferation (GO:0008285);; Biological Process: cell migration (GO:0016477);; Molecular Function: structural constituent of nuclear pore (GO:0017056);; Molecular Function: receptor signaling complex scaffold act…	--	Nuclear pore glycoprotein p62 GN=Nup62 OS=Rattus norvegicus (Rat) PE=1 SV=1	Nup62cl protein [Mus musculus]
ENSMUSG00000091722	28	3	2.23897	0.265612	0.00569923	-2.65745	down	--	--	Molecular Function: ubiquitin-protein transferase activity (GO:0004842);; Cellular Component: nucleus (GO:0005634);; Cellular Component: early endosome (GO:0005769);; Cellular Component: cytosol (GO:0005829);; Biological Process: ubiquitin-dependent protein catabolic process (GO:0006511);; Biological Process: multicellular organismal development (GO:0007275);; Biological Process: regulation of pr…	--	E3 ubiquitin-protein ligase SIAH2 GN=Siah2 OS=Rattus norvegicus (Rat) PE=1 SV=2	seven in absentia homolog 3 [Mus musculus]
ENSMUSG00000069793	99	228	1.37032	2.54021	0.00569136	1.14394	up	--	--	Molecular Function: ATP binding (GO:0005524);; Cellular Component: nucleus (GO:0005634);;	--	Schlafen family member 5 GN=Slfn5 OS=Mus musculus (Mouse) PE=2 SV=2	schlafen 9 [Mus musculus]
ENSMUSG00000033730	63	156	1.24893	2.2255	0.00565369	1.23916	up	[R]	General function prediction only	Biological Process: positive regulation of endothelial cell proliferation (GO:0001938);; Biological Process: cell migration involved in sprouting angiogenesis (GO:0002042);; Molecular Function: DNA binding (GO:0003677);; Cellular Component: nucleus (GO:0005634);; Biological Process: regulation of transcription, DNA-templated (GO:0006355);; Biological Process: neuromuscular synaptic transmission (…	K12497|0|rno:25148|Egr3; early growth response 3; K12497 early growth response protein 3 (A)	Early growth response protein 3 GN=Egr3 OS=Mus musculus (Mouse) PE=2 SV=2	early growth response protein 3 [Mus musculus]
ENSMUSG00000078302	216	463	4.79614	11.1118	0.00564999	1.04857	up	[K]	Transcription	Biological Process: negative regulation of transcription from RNA polymerase II promoter (GO:0000122);; Biological Process: in utero embryonic development (GO:0001701);; Biological Process: neural crest cell migration (GO:0001755);; Molecular Function: double-stranded DNA binding (GO:0003690);; Molecular Function: RNA polymerase II distal enhancer sequence-specific DNA binding transcription facto…	K09397|5.79872e-88|mmu:15229|Foxd1, AI385632, BF-2, FREAC4, Hfh10, Hfhbf2; forkhead box D1; K09397 forkhead box protein D (A)	Forkhead box protein D1 GN=Foxd1 OS=Mus musculus (Mouse) PE=2 SV=2	forkhead box protein D1 [Mus musculus]
ENSMUSG00000027016	92	34	2.40236	0.844662	0.00560165	-1.43199	down	--	--	Molecular Function: p53 binding (GO:0002039);; Molecular Function: nucleic acid binding (GO:0003676);; Cellular Component: nucleus (GO:0005634);; Molecular Function: zinc ion binding (GO:0008270);; Biological Process: intrinsic apoptotic signaling pathway by p53 class mediator (GO:0072332);;	--	Zinc finger protein 385B GN=Znf385b OS=Mus musculus (Mouse) PE=2 SV=1	zinc finger protein 385B isoform 1 [Mus musculus]
ENSMUSG00000087651	53	136	3.85069	9.39573	0.00557409	1.28548	up	--	--	--	--	Overexpressed in colon carcinoma 1 protein homolog OS=Mus musculus (Mouse) PE=3 SV=1	overexpressed in colon carcinoma 1 protein homolog [Mus musculus]
ENSMUSG00000071757	629	1309	7.70705	16.3357	0.00552773	1.01008	up	--	--	Biological Process: negative regulation of transcription from RNA polymerase II promoter (GO:0000122);; Molecular Function: sequence-specific DNA binding transcription factor activity (GO:0003700);; Molecular Function: transcription corepressor activity (GO:0003714);; Cellular Component: nucleolus (GO:0005730);; Cellular Component: cytoplasm (GO:0005737);; Cellular Component: plasma membrane (GO:…	--	Zinc fingers and homeoboxes protein 2 GN=Zhx2 OS=Mus musculus (Mouse) PE=1 SV=1	zinc fingers and homeoboxes protein 2, isoform CRA_a [Mus musculus]
ENSMUSG00000031077	183	397	3.01284	6.56081	0.0055024	1.06468	up	--	--	Molecular Function: protease binding (GO:0002020);; Molecular Function: tumor necrosis factor receptor binding (GO:0005164);; Cellular Component: cytoplasm (GO:0005737);; Cellular Component: CD95 death-inducing signaling complex (GO:0031265);; Biological Process: positive regulation of interleukin-8 production (GO:0032757);; Biological Process: positive regulation of tumor necrosis factor product…	K02373|2.25378e-110|mmu:14082|Fadd, Mort1/FADD; Fas (TNFRSF6)-associated via death domain; K02373 FAS-associated death domain protein (A)	FAS-associated death domain protein GN=Fadd OS=Mus musculus (Mouse) PE=1 SV=1	protein FADD [Mus musculus]
ENSMUSG00000029309	25584	12512	427.888	207.969	0.00549964	-1.07697	down	--	--	Molecular Function: calcium ion binding (GO:0005509);; Cellular Component: proteinaceous extracellular matrix (GO:0005578);; Cellular Component: extracellular space (GO:0005615);; Biological Process: signal transduction (GO:0007165);; Cellular Component: synapse (GO:0045202);;	--	SPARC-like protein 1 (Precursor) GN=Sparcl1 OS=Mus musculus (Mouse) PE=2 SV=3	SPARC-like protein 1 precursor [Mus musculus]
ENSMUSG00000055485	1558	799	7.4461	3.96904	0.00549396	-1.00688	down	--	--	Cellular Component: extracellular space (GO:0005615);; Biological Process: regulation of autophagy (GO:0010506);;	--	C-terminal 80 kDa form GN=Soga1 OS=Mus musculus (Mouse) PE=1 SV=3	suppressor of glucose by autophagy [Mus musculus]
ENSMUSG00000033857	350	736	5.58263	12.9402	0.00543827	1.0234	up	[G]	Carbohydrate transport and metabolism	Cellular Component: cytoplasm (GO:0005737);; Biological Process: metabolic process (GO:0008152);; Molecular Function: mannosyl-glycoprotein endo-beta-N-acetylglucosaminidase activity (GO:0033925);;	K01227|0|mmu:217364|Engase, C130099A03, D230014K01Rik; endo-beta-N-acetylglucosaminidase (EC:3.2.1.96); K01227 mannosyl-glycoprotein endo-beta-N-acetylglucosaminidase [EC:3.2.1.96] (A)	Cytosolic endo-beta-N-acetylglucosaminidase GN=Engase OS=Mus musculus (Mouse) PE=2 SV=1	cytosolic endo-beta-N-acetylglucosaminidase [Mus musculus]
ENSMUSG00000028773	247	116	17.909	8.48145	0.005401	-1.12297	down	--	--	Molecular Function: long-chain fatty acid transporter activity (GO:0005324);; Cellular Component: nucleus (GO:0005634);; Cellular Component: mitochondrion (GO:0005739);; Cellular Component: cytosol (GO:0005829);; Biological Process: fatty acid beta-oxidation (GO:0006635);; Biological Process: phosphatidylcholine biosynthetic process (GO:0006656);; Molecular Function: cytoskeletal protein binding …	K08752|3.41041e-91|mmu:14077|Fabp3, Fabph-1, Fabph-4, Fabph1, Fabph4, H-FABP, Mdgi; fatty acid binding protein 3, muscle and heart; K08752 fatty acid-binding protein 3, muscle and heart (A)	Fatty acid-binding protein, heart GN=Fabp3 OS=Mus musculus (Mouse) PE=1 SV=5	fatty acid-binding protein, heart [Mus musculus]
ENSMUSG00000056972	33	5	0.361397	0.0588809	0.00539916	-2.38526	down	--	--	Molecular Function: protein binding (GO:0005515);; Biological Process: regulation of transcription, DNA-templated (GO:0006355);; Biological Process: single-organism process (GO:0044699);; Biological Process: positive regulation of biological process (GO:0048518);;	--	MAGE-like protein 2 GN=Magel2 OS=Mus musculus (Mouse) PE=2 SV=1	MAGE-like protein 2 [Mus musculus]
ENSMUSG00000026005	387	812	13.1169	25.0318	0.00537852	1.02056	up	[G]	Carbohydrate transport and metabolism	Molecular Function: ribulose-phosphate 3-epimerase activity (GO:0004750);; Biological Process: pentose-phosphate shunt, non-oxidative branch (GO:0009052);; Molecular Function: protein homodimerization activity (GO:0042803);; Cellular Component: intracellular membrane-bounded organelle (GO:0043231);; Molecular Function: metal ion binding (GO:0046872);; Molecular Function: monosaccharide binding (G…	K01783|1.29707e-173|ptg:102964827|RPE; ribulose-5-phosphate-3-epimerase; K01783 ribulose-phosphate 3-epimerase [EC:5.1.3.1] (A)	Ribulose-phosphate 3-epimerase GN=Rpe OS=Mus musculus (Mouse) PE=2 SV=1	ribulose-5-phosphate-3-epimerase, isoform CRA_e [Mus musculus]
ENSMUSG00000031661	3499	1781	61.9823	35.2704	0.00537076	-1.01864	down	--	--	Cellular Component: protein phosphatase type 2A complex (GO:0000159);; Molecular Function: calcium ion binding (GO:0005509);; Cellular Component: cytoplasm (GO:0005737);; Cellular Component: plasma membrane (GO:0005886);; Biological Process: spermatogenesis (GO:0007283);; Biological Process: cell differentiation (GO:0030154);; Molecular Function: PDZ domain binding (GO:0030165);; Biological Proce…	K03213|0|rno:364952|Nkd1; naked cuticle homolog 1 (Drosophila); K03213 naked cuticle (A)	Protein naked cuticle homolog 1 GN=Nkd1 OS=Mus musculus (Mouse) PE=1 SV=1	protein naked cuticle homolog 1 isoform 1 [Mus musculus]
ENSMUSG00000038037	130	291	6.78972	16.526	0.00530371	1.10659	up	--	--	Molecular Function: insulin-like growth factor receptor binding (GO:0005159);; Cellular Component: nucleus (GO:0005634);; Cellular Component: cytoplasmic membrane-bounded vesicle (GO:0016023);; Biological Process: protein ubiquitination (GO:0016567);; Molecular Function: kinase inhibitor activity (GO:0019210);; Biological Process: cytokine-mediated signaling pathway (GO:0019221);; Molecular Funct…	K04694|1.20902e-117|mmu:12703|Socs1, Cish1, Cish7, JAB, SOCS-1, SSI-1; suppressor of cytokine signaling 1; K04694 suppressor of cytokine signaling 1 (A)	Suppressor of cytokine signaling 1 GN=Socs1 OS=Mus musculus (Mouse) PE=1 SV=1	suppressor of cytokine signaling 1 [Mus musculus]
ENSMUSG00000074807	349	170	12.0157	6.53469	0.00529239	-1.07451	down	--	--	--	--	--	unnamed protein product [Mus musculus]
ENSMUSG00000030867	191	414	4.95247	10.8277	0.00525158	1.06376	up	[RTKL]	--	Biological Process: mitotic sister chromatid segregation (GO:0000070);; Biological Process: G2/M transition of mitotic cell cycle (GO:0000086);; Biological Process: negative regulation of transcription from RNA polymerase II promoter (GO:0000122);; Biological Process: mitotic prometaphase (GO:0000236);; Cellular Component: spindle pole (GO:0000922);; Cellular Component: condensed nuclear chromoso…	K06631|0|mmu:18817|Plk1, Plk, STPK13; polo-like kinase 1 (EC:2.7.11.21); K06631 polo-like kinase 1 [EC:2.7.11.21] (A)	Serine/threonine-protein kinase PLK1 GN=Plk1 OS=Mus musculus (Mouse) PE=1 SV=2	serine/threonine-protein kinase PLK1 [Mus musculus]
ENSMUSG00000030255	181	394	2.90572	5.96794	0.00519825	1.06948	up	--	--	Cellular Component: integral component of membrane (GO:0016021);; Cellular Component: cell junction (GO:0030054);; Cellular Component: transport vesicle (GO:0030133);; Cellular Component: sarcolemma (GO:0042383);; Cellular Component: postsynaptic membrane (GO:0045211);;	--	Sarcospan GN=Sspn OS=Mus musculus (Mouse) PE=2 SV=1	sarcospan [Mus musculus]
ENSMUSG00000021025	742	1548	25.4063	53.9674	0.00514131	1.01398	up	[R]	General function prediction only	Biological Process: protein import into nucleus, translocation (GO:0000060);; Cellular Component: nucleus (GO:0005634);; Cellular Component: cytosol (GO:0005829);; Cellular Component: plasma membrane (GO:0005886);; Biological Process: cytoplasmic sequestering of NF-kappaB (GO:0007253);; Molecular Function: nuclear localization sequence binding (GO:0008139);; Biological Process: negative regulatio…	K04734|0|mmu:18035|Nfkbia, AI462015, Nfkbi; nuclear factor of kappa light polypeptide gene enhancer in B cells inhibitor, alpha; K04734 NF-kappa-B inhibitor alpha (A)	NF-kappa-B inhibitor alpha GN=Nfkbia OS=Mus musculus (Mouse) PE=1 SV=2	nuclear factor of kappa light chain gene enhancer in B-cells inhibitor, alpha [Mus musculus]
ENSMUSG00000056155	67	21	7.07799	2.41619	0.00512267	-1.63409	down	--	--	Cellular Component: cytoplasmic mRNA processing body (GO:0000932);; Molecular Function: RNA binding (GO:0003723);; Molecular Function: protein binding (GO:0005515);; Cellular Component: nucleus (GO:0005634);; Biological Process: mRNA catabolic process (GO:0006402);; Biological Process: regulation of translation (GO:0006417);; Biological Process: multicellular organismal development (GO:0007275);;…	K18761|6.58833e-93|mmu:244551|Nanos3, nos3; nanos homolog 3 (Drosophila); K18761 protein nanos 3 (A)	Nanos homolog 3 GN=Nanos3 OS=Mus musculus (Mouse) PE=1 SV=1	nanos homolog 3 [Mus musculus]
ENSMUSG00000023030	527	1102	9.56973	22.3275	0.00511781	1.01658	up	[P]	Inorganic ion transport and metabolism	Biological Process: detection of oxygen (GO:0003032);; Molecular Function: copper ion transmembrane transporter activity (GO:0005375);; Molecular Function: manganese ion transmembrane transporter activity (GO:0005384);; Molecular Function: zinc ion transmembrane transporter activity (GO:0005385);; Molecular Function: iron ion binding (GO:0005506);; Molecular Function: copper ion binding (GO:00055…	K12347|0|cge:100764508|Slc11a2; solute carrier family 11 (proton-coupled divalent metal ion transporter), member 2; K12347 natural resistance-associated macrophage protein (A)	Natural resistance-associated macrophage protein 2 GN=Slc11a2 OS=Mus musculus (Mouse) PE=1 SV=2	natural resistance-associated macrophage protein 2 isoform 2 [Mus musculus]
ENSMUSG00000027274	212	457	8.35882	14.115	0.00511194	1.05657	up	--	--	Molecular Function: ATP binding (GO:0005524);; Cellular Component: cytoplasm (GO:0005737);; Cellular Component: centrosome (GO:0005813);; Biological Process: spermatid development (GO:0007286);; Biological Process: sensory perception of smell (GO:0007608);; Biological Process: negative regulation of gene expression (GO:0010629);; Biological Process: artery smooth muscle contraction (GO:0014824);;…	K09492|0|mmu:59030|Mkks, 1300013E18Rik, AI463362, AI957237, Bbs6; McKusick-Kaufman syndrome; K09492 McKusick-Kaufman syndrome protein (A)	McKusick-Kaufman/Bardet-Biedl syndromes putative chaperonin GN=Mkks OS=Mus musculus (Mouse) PE=2 SV=2	McKusick-Kaufman/Bardet-Biedl syndromes putative chaperonin [Mus musculus]
ENSMUSG00000038065	1014	517	13.2783	6.41685	0.00510702	-1.01433	down	--	--	--	--	Maturin GN=Mturn OS=Mus musculus (Mouse) PE=2 SV=1	RecName: Full=UPF0452 protein C7orf41 homolog
ENSMUSG00000032849	73	177	0.833927	1.91036	0.00507966	1.21234	up	[V]	Defense mechanisms	Molecular Function: ATP binding (GO:0005524);; Biological Process: ATP catabolic process (GO:0006200);; Biological Process: drug transmembrane transport (GO:0006855);; Biological Process: response to organonitrogen compound (GO:0010243);; Biological Process: response to organic cyclic compound (GO:0014070);; Molecular Function: drug transmembrane transporter activity (GO:0015238);; Cellular Compo…	K05673|0|mmu:239273|Abcc4, D630049P08Rik, MOATB, MRP4; ATP-binding cassette, sub-family C (CFTR/MRP), member 4; K05673 ATP-binding cassette, subfamily C (CFTR/MRP), member 4 (A)	Multidrug resistance-associated protein 1 GN=Abcc1 OS=Mus musculus (Mouse) PE=1 SV=1	ATP-binding cassette, sub-family C (CFTR/MRP), member 4 isoform 1 [Mus musculus]
ENSMUSG00000078716	829	421	10.5016	5.38952	0.00506969	-1.01945	down	--	--	Cellular Component: nucleus (GO:0005634);; Cellular Component: mitochondrion (GO:0005739);; Cellular Component: endoplasmic reticulum (GO:0005783);; Cellular Component: plasma membrane (GO:0005886);; Biological Process: cell-matrix adhesion (GO:0007160);; Cellular Component: cell surface (GO:0009986);; Cellular Component: integral component of membrane (GO:0016021);; Biological Process: regulatio…	--	Transmembrane protein 8B GN=Tmem8b OS=Mus musculus (Mouse) PE=2 SV=1	PREDICTED: transmembrane protein 8B isoform X1 [Mesocricetus auratus]
ENSMUSG00000040258	15	58	0.57588	2.19706	0.00500443	1.78677	up	--	--	Molecular Function: receptor binding (GO:0005102);; Cellular Component: extracellular region (GO:0005576);;	--	Neurexophilin-4 (Precursor) GN=Nxph4 OS=Rattus norvegicus (Rat) PE=2 SV=1	neurexophilin 4 precursor [Mus musculus]
ENSMUSG00000034829	1	24	0.0387032	0.506821	0.00499544	3.15339	up	--	--	Cellular Component: nucleus (GO:0005634);; Cellular Component: mitochondrion (GO:0005739);; Biological Process: visual perception (GO:0007601);; Biological Process: sensory perception of smell (GO:0007608);; Cellular Component: membrane (GO:0016020);;	--	Nucleoredoxin-like protein 1 GN=Nxnl1 OS=Mus musculus (Mouse) PE=2 SV=1	nucleoredoxin-like protein 1 [Mus musculus]
ENSMUSG00000042244	1	24	0.132695	1.09509	0.00499544	3.15339	up	[M]	Cell wall/membrane/envelope biogenesis	Cellular Component: extracellular region (GO:0005576);; Molecular Function: zinc ion binding (GO:0008270);; Molecular Function: N-acetylmuramoyl-L-alanine amidase activity (GO:0008745);; Biological Process: peptidoglycan catabolic process (GO:0009253);; Molecular Function: peptidoglycan receptor activity (GO:0016019);; Biological Process: detection of bacterium (GO:0016045);; Biological Process: …	K01446|0|mmu:242100|Pglyrp3, Gm420; peptidoglycan recognition protein 3; K01446 N-acetylmuramoyl-L-alanine amidase [EC:3.5.1.28] (A)	Peptidoglycan recognition protein 3 (Precursor) GN=Pglyrp3 OS=Mus musculus (Mouse) PE=2 SV=2	peptidoglycan recognition protein 3 precursor [Mus musculus]
ENSMUSG00000024056	60	151	1.64442	4.02947	0.0049553	1.2611	up	[D]	Cell cycle control, cell division, chromosome partitioning	Biological Process: mitotic sister chromatid segregation (GO:0000070);; Biological Process: establishment of mitotic spindle orientation (GO:0000132);; Cellular Component: condensed nuclear chromosome outer kinetochore (GO:0000942);; Molecular Function: protein binding (GO:0005515);; Biological Process: mitotic spindle organization (GO:0007052);; Biological Process: attachment of spindle microtub…	K11547|0|mmu:67052|Ndc80, 2610020P18Rik, AV139730, HEC, HEC1, Kntc2; NDC80 homolog, kinetochore complex component (S. cerevisiae); K11547 kinetochore protein NDC80 (A)	Kinetochore protein NDC80 homolog GN=Ndc80 OS=Mus musculus (Mouse) PE=2 SV=1	kinetochore protein NDC80 homolog [Mus musculus]
ENSMUSG00000066721	199	90	4.33389	2.00607	0.00494316	-1.17328	down	[R]	General function prediction only	Molecular Function: DNA binding (GO:0003677);; Cellular Component: nucleus (GO:0005634);; Biological Process: regulation of transcription, DNA-templated (GO:0006355);; Molecular Function: metal ion binding (GO:0046872);;	--	Zinc finger protein 575 GN=Znf575 OS=Mus musculus (Mouse) PE=2 SV=1	zinc finger protein 575 [Mus musculus]
ENSMUSG00000027331	183	399	4.38333	12.3081	0.00493066	1.0719	up	--	--	Biological Process: mitotic sister chromatid segregation (GO:0000070);; Biological Process: mitotic anaphase (GO:0000090);; Cellular Component: condensed chromosome kinetochore (GO:0000777);; Cellular Component: spindle pole (GO:0000922);; Molecular Function: protein binding (GO:0005515);; Cellular Component: nucleus (GO:0005634);; Cellular Component: cytoplasm (GO:0005737);; Biological Process: …	--	Small kinetochore-associated protein GN=Knstrn OS=Mus musculus (Mouse) PE=2 SV=2	DNA segment, Chr 2, ERATO Doi 750, expressed, isoform CRA_d [Mus musculus]
ENSMUSG00000052551	81	28	0.985501	0.343867	0.00491144	-1.5161	down	--	--	Molecular Function: RNA binding (GO:0003723);; Molecular Function: adenosine deaminase activity (GO:0004000);; Cellular Component: nucleolus (GO:0005730);; Cellular Component: mitochondrion (GO:0005739);; Biological Process: mRNA processing (GO:0006397);; Molecular Function: metal ion binding (GO:0046872);;	K13194|0|rno:117088|Adarb2, Adar3, Red2; adenosine deaminase, RNA-specific, B2; K13194 double stranded RNA-specific editase B [EC:3.5.-.-] (A)	Double-stranded RNA-specific editase B2 GN=Adarb2 OS=Mus musculus (Mouse) PE=2 SV=2	double-stranded RNA-specific editase B2 [Mus musculus]
ENSMUSG00000022112	112	44	2.85187	1.35742	0.00483232	-1.35606	down	--	--	Cellular Component: proteinaceous extracellular matrix (GO:0005578);; Cellular Component: integral component of plasma membrane (GO:0005887);; Cellular Component: anchored component of membrane (GO:0031225);; Molecular Function: heparan sulfate proteoglycan binding (GO:0043395);;	K08111|0|mmu:103978|Gpc5, A230034F01Rik; glypican 5; K08111 glypican 5 (A)	Secreted glypican-5 (Precursor) GN=Gpc5 OS=Mus musculus (Mouse) PE=2 SV=1	glypican 5, isoform CRA_a [Mus musculus]
ENSMUSG00000052726	5	35	0.123509	0.519684	0.00483019	2.38998	up	[P]	Inorganic ion transport and metabolism	Molecular Function: intracellular sodium activated potassium channel activity (GO:0005228);; Molecular Function: voltage-gated potassium channel activity (GO:0005249);; Molecular Function: ATP binding (GO:0005524);; Cellular Component: voltage-gated potassium channel complex (GO:0008076);; Molecular Function: calcium-activated potassium channel activity (GO:0015269);; Biological Process: potassiu…	K04947|0|mmu:240776|Kcnt2, E330038N15Rik, Slick; potassium channel, subfamily T, member 2; K04947 potassium channel subfamily T member 2 (A)	Potassium channel subfamily T member 2 GN=Kcnt2 OS=Rattus norvegicus (Rat) PE=1 SV=1	potassium channel subfamily T member 2 [Mus musculus]
ENSMUSG00000045034	52	135	0.8491	2.0375	0.0048262	1.30154	up	[R]	General function prediction only	Cellular Component: nucleus (GO:0005634);; Cellular Component: cytoplasm (GO:0005737);;	--	Ankyrin repeat domain-containing protein 34B GN=Ankrd34b OS=Mus musculus (Mouse) PE=1 SV=1	RIKEN cDNA 6430502M16 [Mus musculus]
ENSMUSG00000031168	162	357	8.4805	19.1358	0.00479768	1.08624	up	--	--	Molecular Function: C-8 sterol isomerase activity (GO:0000247);; Cellular Component: endoplasmic reticulum membrane (GO:0005789);; Biological Process: cholesterol biosynthetic process (GO:0006695);; Cellular Component: integral component of membrane (GO:0016021);; Biological Process: hemopoiesis (GO:0030097);; Molecular Function: cholestenol delta-isomerase activity (GO:0047750);;	K01824|1.11288e-166|mmu:13595|Ebp, AI255399, Pabp, Td, mSI; phenylalkylamine Ca2+ antagonist (emopamil) binding protein (EC:5.3.3.5); K01824 cholestenol delta-isomerase [EC:5.3.3.5] (A)	3-beta-hydroxysteroid-Delta(8),Delta(7)-isomerase GN=Ebp OS=Mus musculus (Mouse) PE=1 SV=3	3-beta-hydroxysteroid-Delta(8),Delta(7)-isomerase [Mus musculus]
ENSMUSG00000000811	585	293	12.2531	6.08537	0.00478063	-1.03796	down	[C]	Energy production and conversion	Biological Process: mesoderm formation (GO:0001707);; Biological Process: placenta development (GO:0001890);; Molecular Function: thioredoxin-disulfide reductase activity (GO:0004791);; Cellular Component: nucleolus (GO:0005730);; Cellular Component: mitochondrion (GO:0005739);; Cellular Component: endoplasmic reticulum (GO:0005783);; Cellular Component: cytosol (GO:0005829);; Biological Process:…	K00384|0|mmu:232223|Txnrd3, AI196535, TR2, Tgr; thioredoxin reductase 3 (EC:1.8.1.9); K00384 thioredoxin reductase (NADPH) [EC:1.8.1.9] (A)	Thioredoxin reductase 3 OS=Mus musculus (Mouse) PE=1 SV=3	thioredoxin reductase 3 isoform 2 [Mus musculus]
ENSMUSG00000046402	3860	8256	222.475	517.72	0.0046779	1.05134	up	--	--	Biological Process: retinoic acid biosynthetic process (GO:0002138);; Molecular Function: nucleic acid binding (GO:0003676);; Molecular Function: chromatin binding (GO:0003682);; Molecular Function: transporter activity (GO:0005215);; Molecular Function: protein binding (GO:0005515);; Cellular Component: DNA-directed RNA polymerase II, core complex (GO:0005665);; Cellular Component: Golgi apparat…	--	Retinol-binding protein 1 GN=Rbp1 OS=Mus musculus (Mouse) PE=2 SV=2	retinol-binding protein 1 [Mus musculus]
Mouse_newGene_234	370	180	3.30823	1.6283	0.00466776	-1.07679	down	--	--	--	--	--	unnamed protein product [Mus musculus]
ENSMUSG00000024471	23	1	0.701303	0.0330254	0.00465642	-3.15418	down	--	--	Molecular Function: actin binding (GO:0003779);; Cellular Component: cytoskeleton (GO:0005856);; Cellular Component: plasma membrane (GO:0005886);; Cellular Component: Z disc (GO:0030018);; Molecular Function: alpha-actinin binding (GO:0051393);;	--	Myotilin GN=Myot OS=Mus musculus (Mouse) PE=1 SV=1	myotilin [Mus musculus]
ENSMUSG00000034402	38	7	0.555456	0.106563	0.00463892	-2.21053	down	[T]	Signal transduction mechanisms	Molecular Function: phosphorelay sensor kinase activity (GO:0000155);; Biological Process: phosphorelay signal transduction system (GO:0000160);; Molecular Function: voltage-gated potassium channel activity (GO:0005249);; Molecular Function: calmodulin binding (GO:0005516);; Cellular Component: nuclear inner membrane (GO:0005637);; Cellular Component: integral component of plasma membrane (GO:000…	K04908|0|mmu:238271|Kcnh5, Eag2; potassium voltage-gated channel, subfamily H (eag-related), member 5; K04908 potassium voltage-gated channel Eag-related subfamily H member 5 (A)	Potassium voltage-gated channel subfamily H member 5 GN=Kcnh5 OS=Mus musculus (Mouse) PE=2 SV=3	potassium voltage-gated channel subfamily H member 5 [Mus musculus]
ENSMUSG00000020143	28	86	0.237728	0.719114	0.00463084	1.51411	up	--	--	Biological Process: membrane raft polarization (GO:0001766);; Biological Process: establishment of T cell polarity (GO:0001768);; Biological Process: immunological synapse formation (GO:0001771);; Biological Process: myeloid dendritic cell activation involved in immune response (GO:0002277);; Cellular Component: cytoplasm (GO:0005737);; Cellular Component: cytoskeleton (GO:0005856);; Biological P…	K12367|0|mmu:94176|Dock2, AI662014, AW122239, CED-5, Hch, MBC; dedicator of cyto-kinesis 2; K12367 dedicator of cytokinesis protein 2 (A)	Dedicator of cytokinesis protein 2 GN=Dock2 OS=Mus musculus (Mouse) PE=1 SV=3	dedicator of cytokinesis protein 2 [Mus musculus]
ENSMUSG00000004661	281	133	4.30848	2.18156	0.00462672	-1.11339	down	--	--	Molecular Function: DNA binding (GO:0003677);; Cellular Component: nucleus (GO:0005634);; Biological Process: regulation of transcription, DNA-templated (GO:0006355);; Biological Process: multicellular organismal development (GO:0007275);;	--	AT-rich interactive domain-containing protein 3B GN=Arid3b OS=Mus musculus (Mouse) PE=2 SV=1	AT-rich interactive domain-containing protein 3B [Mus musculus]
ENSMUSG00000035984	139	58	12.8754	5.06333	0.00461926	-1.27893	down	[F]	Nucleotide transport and metabolism	Biological Process: response to reactive oxygen species (GO:0000302);; Biological Process: epithelial cilium movement (GO:0003351);; Molecular Function: nucleoside diphosphate kinase activity (GO:0004550);; Molecular Function: ATP binding (GO:0005524);; Cellular Component: centrosome (GO:0005813);; Biological Process: nucleoside diphosphate phosphorylation (GO:0006165);; Biological Process: GTP b…	K00940|1.42516e-155|mmu:75533|Nme5, 1700019D05Rik, Nm23-M5; NME/NM23 family member 5; K00940 nucleoside-diphosphate kinase [EC:2.7.4.6] (A)	Nucleoside diphosphate kinase homolog 5 GN=Nme5 OS=Mus musculus (Mouse) PE=2 SV=2	nucleoside diphosphate kinase homolog 5 [Mus musculus]
ENSMUSG00000040759	479	237	50.6499	26.1393	0.00456358	-1.05438	down	--	--	Molecular Function: cytokine activity (GO:0005125);; Cellular Component: extracellular space (GO:0005615);; Biological Process: chemotaxis (GO:0006935);; Cellular Component: integral component of membrane (GO:0016021);;	--	CKLF-like MARVEL transmembrane domain-containing protein 5 GN=Cmtm5 OS=Mus musculus (Mouse) PE=1 SV=1	CKLF-like MARVEL transmembrane domain-containing protein 5 isoform 2 [Mus musculus]
ENSMUSG00000027452	95	35	1.56672	0.568208	0.00455304	-1.43774	down	[I]	Lipid transport and metabolism	Molecular Function: acetate-CoA ligase activity (GO:0003987);; Molecular Function: ATP binding (GO:0005524);; Cellular Component: mitochondrial matrix (GO:0005759);; Molecular Function: AMP binding (GO:0016208);; Biological Process: acetate biosynthetic process (GO:0019413);; Biological Process: acetyl-CoA biosynthetic process from acetate (GO:0019427);; Biological Process: propionate biosyntheti…	K01895|0|mmu:68738|Acss1, 1110032O15Rik, AI788978, Acas2, Acas2l, AceCS2; acyl-CoA synthetase short-chain family member 1 (EC:6.2.1.1); K01895 acetyl-CoA synthetase [EC:6.2.1.1] (A)	Acetyl-coenzyme A synthetase 2-like, mitochondrial (Precursor) GN=Acss1 OS=Mus musculus (Mouse) PE=1 SV=1	acetyl-coenzyme A synthetase 2-like, mitochondrial precursor [Mus musculus]
ENSMUSG00000062432	31	4	1.09796	0.157935	0.00452512	-2.52664	down	[Q]	Secondary metabolites biosynthesis, transport and catabolism	Cellular Component: exocyst (GO:0000145);; Biological Process: cell fate determination (GO:0001709);; Molecular Function: retinoic acid binding (GO:0001972);; Molecular Function: iron ion binding (GO:0005506);; Cellular Component: endoplasmic reticulum (GO:0005783);; Biological Process: vesicle docking involved in exocytosis (GO:0006904);; Biological Process: male meiosis (GO:0007140);; Biologica…	K12665|0|mmu:546726|Cyp26c1, EG546726; cytochrome P450, family 26, subfamily c, polypeptide 1; K12665 cytochrome P450, family 26, subfamily C (A)	Cytochrome P450 26B1 GN=Cyp26b1 OS=Rattus norvegicus (Rat) PE=2 SV=1	predicted gene, EG546726 [Mus musculus]
ENSMUSG00000035458	270	127	4.99234	3.08089	0.00449673	-1.12181	down	--	--	Biological Process: vasculogenesis (GO:0001570);; Biological Process: regulation of systemic arterial blood pressure by ischemic conditions (GO:0001980);; Molecular Function: actin binding (GO:0003779);; Cellular Component: troponin complex (GO:0005861);; Biological Process: cellular calcium ion homeostasis (GO:0006874);; Biological Process: regulation of smooth muscle contraction (GO:0006940);; …	K12044|5.71255e-117|mmu:21954|Tnni3, Tn1, cTnI; troponin I, cardiac 3; K12044 troponin I, cardiac muscle (A)	Troponin I, cardiac muscle GN=Tnni3 OS=Mus musculus (Mouse) PE=1 SV=2	troponin I, cardiac muscle [Mus musculus]
ENSMUSG00000079017	40	111	9.08852	26.5211	0.00448054	1.38737	up	--	--	Biological Process: aging (GO:0007568);; Biological Process: response to virus (GO:0009615);; Cellular Component: integral component of membrane (GO:0016021);;	--	Interferon alpha-inducible protein 27-like protein 2A (Precursor) GN=Ifi27l2a OS=Mus musculus (Mouse) PE=3 SV=1	unnamed protein product [Mus musculus]
ENSMUSG00000042228	151	336	3.22068	6.52143	0.00443131	1.09952	up	[RTKL]	--	Biological Process: B cell homeostasis (GO:0001782);; Biological Process: tolerance induction to self antigen (GO:0002513);; Biological Process: histamine secretion by mast cell (GO:0002553);; Biological Process: platelet degranulation (GO:0002576);; Biological Process: negative regulation of myeloid leukocyte differentiation (GO:0002762);; Biological Process: Fc receptor mediated inhibitory sign…	K05854|0|mmu:17096|Lyn, AA407514, Hck-2, p53Lyn, p56Lyn; Yamaguchi sarcoma viral (v-yes-1) oncogene homolog (EC:2.7.10.2); K05854 tyrosine-protein kinase Lyn [EC:2.7.10.2] (A)	Tyrosine-protein kinase Lyn GN=Lyn OS=Mus musculus (Mouse) PE=1 SV=4	tyrosine-protein kinase Lyn isoform A [Mus musculus]
ENSMUSG00000020014	166	72	1.15453	0.729371	0.00438923	-1.22887	down	--	--	--	--	Uncharacterized protein C12orf55 homolog OS=Mus musculus (Mouse) PE=2 SV=3	PREDICTED: uncharacterized protein LOC380654 [Mus musculus]
ENSMUSG00000040033	331	704	4.0419	8.63897	0.00435774	1.03953	up	[K]	Transcription	Molecular Function: DNA binding (GO:0003677);; Molecular Function: sequence-specific DNA binding transcription factor activity (GO:0003700);; Molecular Function: signal transducer activity (GO:0004871);; Molecular Function: calcium ion binding (GO:0005509);; Molecular Function: protein binding (GO:0005515);; Cellular Component: nucleus (GO:0005634);; Cellular Component: cytoplasm (GO:0005737);; C…	K11221|0|mmu:20847|Stat2, 1600010G07Rik, AW496480; signal transducer and activator of transcription 2; K11221 signal transducer and activator of transcription 2 (A)	Signal transducer and activator of transcription 2 GN=Stat2 OS=Mus musculus (Mouse) PE=1 SV=1	signal transducer and activator of transcription 2 [Mus musculus]
ENSMUSG00000022595	168	73	31.5583	14.4308	0.00433644	-1.22656	down	--	--	Cellular Component: plasma membrane (GO:0005886);; Cellular Component: anchored component of membrane (GO:0031225);;	--	Ly6/PLAUR domain-containing protein 2 (Precursor) GN=Lypd2 OS=Mus musculus (Mouse) PE=2 SV=1	ly6/PLAUR domain-containing protein 2 precursor [Mus musculus]
ENSMUSG00000031937	47	11	1.74619	0.648945	0.00432826	-1.96784	down	--	--	Cellular Component: integral component of membrane (GO:0016021);;	--	V-set and transmembrane domain-containing protein 5 (Precursor) GN=Vstm5 OS=Mus musculus (Mouse) PE=2 SV=1	V-set and transmembrane domain-containing protein 5 precursor [Mus musculus]
ENSMUSG00000054136	0	21	0	1.39211	0.00431752	3.60774	up	--	--	Molecular Function: hormone activity (GO:0005179);; Cellular Component: extracellular region (GO:0005576);; Biological Process: protein phosphorylation (GO:0006468);; Biological Process: adenylate cyclase-activating G-protein coupled receptor signaling pathway (GO:0007189);; Biological Process: digestion (GO:0007586);; Biological Process: feeding behavior (GO:0007631);; Biological Process: positi…	--	Intermedin-short (Precursor) GN=Adm2 OS=Mus musculus (Mouse) PE=2 SV=1	ADM2 precursor [Mus musculus]
ENSMUSG00000091337	7491	3729	325.295	157.804	0.00424641	-1.05115	down	--	--	Biological Process: negative regulation of transcription from RNA polymerase II promoter (GO:0000122);; Molecular Function: transcription corepressor activity (GO:0003714);; Cellular Component: nucleus (GO:0005634);; Cellular Component: cytoplasm (GO:0005737);; Biological Process: cell cycle (GO:0007049);; Biological Process: cell differentiation (GO:0030154);; Molecular Function: histone acetylt…	--	EP300-interacting inhibitor of differentiation 1 OS=Mus musculus (Mouse) PE=1 SV=2	RecName: Full=EP300-interacting inhibitor of differentiation 1; AltName: Full=CREBBP/EP300 inhibitory protein 1; AltName: Full=E1A-like inhibitor of differentiation 1; Short=EID-1
ENSMUSG00000052117	88	209	1.94245	4.6474	0.00423908	1.18616	up	--	--	--	--	--	uncharacterized protein LOC242484 [Mus musculus]
ENSMUSG00000093536	26	2	1.81929	0.180566	0.00422326	-2.88837	down	--	--	--	--	--	uncharacterized protein LOC100042450 [Mus musculus]
ENSMUSG00000041147	267	125	1.68305	0.746947	0.0042203	-1.12836	down	--	--	Biological Process: double-strand break repair via homologous recombination (GO:0000724);; Biological Process: oocyte maturation (GO:0001556);; Biological Process: inner cell mass cell proliferation (GO:0001833);; Molecular Function: protease binding (GO:0002020);; Molecular Function: single-stranded DNA binding (GO:0003697);; Cellular Component: nucleolus (GO:0005730);; Cellular Component: centr…	K08775|0|mmu:12190|Brca2, Fancd1, RAB163; breast cancer 2; K08775 breast cancer 2 susceptibility protein (A)	Breast cancer type 2 susceptibility protein homolog GN=Brca2 OS=Mus musculus (Mouse) PE=1 SV=2	breast cancer 2 [Mus musculus]
ENSMUSG00000030894	1442	3045	30.2859	62.4114	0.00421449	1.03229	up	--	--	Molecular Function: serine-type endopeptidase activity (GO:0004252);; Cellular Component: mitochondrion (GO:0005739);; Cellular Component: lysosome (GO:0005764);; Biological Process: proteolysis (GO:0006508);; Biological Process: lysosome organization (GO:0007040);; Biological Process: nervous system development (GO:0007399);; Molecular Function: tripeptidyl-peptidase activity (GO:0008240);; Mole…	K01279|0|mmu:12751|Tpp1, Cln2, TPP-I; tripeptidyl peptidase I (EC:3.4.14.9); K01279 tripeptidyl-peptidase I [EC:3.4.14.9] (A)	Tripeptidyl-peptidase 1 (Precursor) GN=Tpp1 OS=Mus musculus (Mouse) PE=1 SV=2	tripeptidyl-peptidase 1 precursor [Mus musculus]
ENSMUSG00000002032	212	96	4.89569	2.35646	0.00418978	-1.17251	down	--	--	Cellular Component: extracellular region (GO:0005576);; Cellular Component: plasma membrane (GO:0005886);; Cellular Component: integral component of membrane (GO:0016021);;	--	Transmembrane protein 25 (Precursor) GN=Tmem25 OS=Mus musculus (Mouse) PE=2 SV=1	transmembrane protein 25 precursor [Mus musculus]
ENSMUSG00000051671	181	398	16.0109	35.7916	0.00416332	1.08399	up	--	--	Molecular Function: cytochrome-c oxidase activity (GO:0004129);; Cellular Component: mitochondrion (GO:0005739);;	K18179|2.59015e-51|mmu:67892|Coa6, 1810063B05Rik, AI447995; cytochrome c oxidase assembly factor 6; K18179 cytochrome c oxidase assembly factor 6 (A)	Cytochrome c oxidase assembly factor 6 homolog GN=Coa6 OS=Mus musculus (Mouse) PE=3 SV=1	cytochrome c oxidase assembly factor 6 homolog [Mus musculus]
ENSMUSG00000021256	1456	738	11.3978	5.93644	0.00414208	-1.02361	down	--	--	Biological Process: negative regulation of endothelial cell proliferation (GO:0001937);; Biological Process: positive regulation of endothelial cell proliferation (GO:0001938);; Cellular Component: extracellular space (GO:0005615);; Cellular Component: endoplasmic reticulum (GO:0005783);; Biological Process: cell cycle arrest (GO:0007050);; Biological Process: response to wounding (GO:0009611);; …	--	Vasohibin-1 GN=Vash1 OS=Mus musculus (Mouse) PE=2 SV=4	vasohibin-1 [Mus musculus]
ENSMUSG00000020892	36	6	0.737083	0.130645	0.00412326	-2.30862	down	--	--	Molecular Function: arachidonate 12-lipoxygenase activity (GO:0004052);; Molecular Function: iron ion binding (GO:0005506);; Biological Process: protein lipidation (GO:0006497);; Biological Process: epidermis development (GO:0008544);; Biological Process: positive regulation of gene expression (GO:0010628);; Molecular Function: linoleate 13S-lipoxygenase activity (GO:0016165);; Biological Process…	K18684|0|mmu:23801|Aloxe3, e-LOX-3, eLOX-3; arachidonate lipoxygenase 3 (EC:5.4.4.7 4.2.1.152); K18684 hydroperoxy icosatetraenoate dehydratase/isomerase [EC:4.2.1.152 5.4.4.7] (A)	Hydroperoxide isomerase ALOXE3 GN=Aloxe3 OS=Mus musculus (Mouse) PE=1 SV=2	epidermis-type lipoxygenase 3 [Mus musculus]
ENSMUSG00000048216	136	56	4.1462	1.70546	0.00411236	-1.29687	down	--	--	Molecular Function: gonadotropin-releasing hormone receptor activity (GO:0004968);; Molecular Function: receptor signaling protein activity (GO:0005057);; Cellular Component: integral component of plasma membrane (GO:0005887);; Biological Process: G-protein coupled receptor signaling pathway (GO:0007186);; Biological Process: negative regulation of neuron migration (GO:2001223);;	K04302|0|umr:103659007|GPR85; G protein-coupled receptor 85; K04302 G protein-coupled receptor 85 (A)	Probable G-protein coupled receptor 85 GN=Gpr85 OS=Rattus norvegicus (Rat) PE=2 SV=1	probable G-protein coupled receptor 85 [Rattus norvegicus]
ENSMUSG00000060176	136	56	1.74388	0.651605	0.00411236	-1.29687	down	--	--	Biological Process: epithelial cilium movement (GO:0003351);; Molecular Function: microtubule motor activity (GO:0003777);; Molecular Function: ATP binding (GO:0005524);; Cellular Component: cytoplasm (GO:0005737);; Cellular Component: kinesin complex (GO:0005871);; Cellular Component: microtubule (GO:0005874);; Cellular Component: cilium (GO:0005929);; Molecular Function: microtubule binding (GO…	K10395|0|mmu:75050|Kif27, 4930517I18Rik; kinesin family member 27; K10395 kinesin family member 4/21/27 (A)	Kinesin-like protein KIF27 GN=Kif27 OS=Mus musculus (Mouse) PE=1 SV=1	kinesin-like protein KIF27 [Mus musculus]
ENSMUSG00000054871	380	807	13.4492	30.3273	0.00410559	1.03788	up	--	--	Molecular Function: receptor activity (GO:0004872);; Molecular Function: protein binding (GO:0005515);; Cellular Component: integral component of membrane (GO:0016021);; Molecular Function: peptide binding (GO:0042277);;	--	Transmembrane protein 158 (Precursor) GN=Tmem158 OS=Mus musculus (Mouse) PE=1 SV=1	transmembrane protein 158 precursor [Mus musculus]
Mouse_newGene_2373	1814	919	34.9052	17.7898	0.00409615	-1.02469	down	--	--	--	--	--	mCG66666 [Mus musculus]
ENSMUSG00000084128	173	382	2.93259	6.39176	0.004094	1.08963	up	--	--	Molecular Function: nucleotide binding (GO:0000166);; Molecular Function: mRNA binding (GO:0003729);; Cellular Component: nucleolus (GO:0005730);; Cellular Component: mitochondrion (GO:0005739);; Cellular Component: centrosome (GO:0005813);; Biological Process: mRNA processing (GO:0006397);; Biological Process: regulation of RNA splicing (GO:0043484);;	K14947|0|mmu:77411|Esrp2, 9530027K23Rik, Rbm35b; epithelial splicing regulatory protein 2; K14947 epithelial splicing regulatory protein 1/2 (A)	Epithelial splicing regulatory protein 2 GN=Esrp2 OS=Mus musculus (Mouse) PE=1 SV=1	epithelial splicing regulatory protein 2 [Mus musculus]
ENSMUSG00000046607	178	78	2.28694	0.96253	0.00409338	-1.21585	down	--	--	Molecular Function: protein binding (GO:0005515);; Cellular Component: mitochondrion (GO:0005739);; Cellular Component: integral component of membrane (GO:0016021);; Biological Process: positive regulation of protein homooligomerization (GO:0032464);; Biological Process: positive regulation of neuron apoptotic process (GO:0043525);; Biological Process: cellular response to potassium ion starvatio…	K02512|8.75706e-13|rno:117271|Hrk, Bid3, Dp5; harakiri, BCL2 interacting protein; K02512 activator of apoptosis harakiri (neural death protein DP5), BCL2-interacting (A)	Activator of apoptosis harakiri GN=Hrk OS=Rattus norvegicus (Rat) PE=3 SV=1	activator of apoptosis harakiri [Mus musculus]
ENSMUSG00000056596	1229	622	36.4431	20.3178	0.00407876	-1.02544	down	--	--	Biological Process: skeletal system development (GO:0001501);; Molecular Function: DNA binding (GO:0003677);; Molecular Function: protein binding (GO:0005515);; Cellular Component: extracellular region (GO:0005576);; Cellular Component: nuclear euchromatin (GO:0005719);; Biological Process: regulation of transcription, DNA-templated (GO:0006355);; Biological Process: response to endogenous stimul…	--	TMF-regulated nuclear protein 1 GN=Trnp1 OS=Mus musculus (Mouse) PE=1 SV=1	TMF-regulated nuclear protein 1 [Mus musculus]
ENSMUSG00000057766	72	23	1.95116	0.500393	0.00399949	-1.61435	down	[R]	General function prediction only	Biological Process: in utero embryonic development (GO:0001701);; Biological Process: dendrite morphogenesis (GO:0048813);;	--	Kinase D-interacting substrate of 220 kDa GN=Kidins220 OS=Rattus norvegicus (Rat) PE=1 SV=2	ankyrin repeat domain-containing protein 29 [Mus musculus]
ENSMUSG00000038020	388	188	4.20535	2.11316	0.00397323	-1.08289	down	--	--	Molecular Function: guanyl-nucleotide exchange factor activity (GO:0005085);; Cellular Component: intracellular (GO:0005622);; Biological Process: small GTPase mediated signal transduction (GO:0007264);;	--	Rap guanine nucleotide exchange factor-like 1 GN=Rapgefl1 OS=Mus musculus (Mouse) PE=2 SV=2	rap guanine nucleotide exchange factor-like 1 [Mus musculus]
ENSMUSG00000039316	99	232	1.43306	3.60187	0.00397062	1.16883	up	--	--	Cellular Component: plasma membrane (GO:0005886);; Cellular Component: membrane raft (GO:0045121);;	--	Raftlin GN=Rftn1 OS=Mus musculus (Mouse) PE=1 SV=4	raftlin [Mus musculus]
ENSMUSG00000022489	325	155	5.63254	2.68317	0.00395824	-1.10401	down	--	--	Biological Process: regulation of neurotransmitter levels (GO:0001505);; Biological Process: response to amphetamine (GO:0001975);; Molecular Function: 3',5'-cyclic-AMP phosphodiesterase activity (GO:0004115);; Molecular Function: calmodulin-dependent cyclic-nucleotide phosphodiesterase activity (GO:0004117);; Molecular Function: calmodulin binding (GO:0005516);; Cellular Component: nucleolus (GO…	K13755|0|rno:29691|Pde1b, Aop2, Pde1b1; phosphodiesterase 1B, calmodulin-dependent (EC:3.1.4.17); K13755 calcium/calmodulin-dependent 3',5'-cyclic nucleotide phosphodiesterase [EC:3.1.4.17] (A)	Calcium/calmodulin-dependent 3&apos;,5&apos;-cyclic nucleotide phosphodiesterase 1B GN=Pde1b OS=Mus musculus (Mouse) PE=1 SV=2	calcium/calmodulin-dependent 3&apos;,5&apos;-cyclic nucleotide phosphodiesterase 1B [Mus musculus]
ENSMUSG00000035285	1068	539	13.1541	8.04396	0.00394821	-1.02915	down	--	--	Molecular Function: DNA binding (GO:0003677);; Biological Process: regulation of transcription, DNA-templated (GO:0006355);; Molecular Function: N-acetyltransferase activity (GO:0008080);; Cellular Component: integral component of membrane (GO:0016021);;	--	N-acetyltransferase 14 GN=Nat14 OS=Mus musculus (Mouse) PE=2 SV=1	cDNA sequence BC047219, isoform CRA_b [Mus musculus]
ENSMUSG00000052504	687	343	9.26216	4.35558	0.0038813	-1.0432	down	[RTKL]	--	Biological Process: fever generation (GO:0001660);; Biological Process: endocardial cushion development (GO:0003197);; Molecular Function: GPI-linked ephrin receptor activity (GO:0005004);; Molecular Function: ATP binding (GO:0005524);; Cellular Component: extracellular region (GO:0005576);; Cellular Component: early endosome (GO:0005769);; Cellular Component: integral component of plasma membran…	K05104|0|mmu:13837|Epha3, AW492086, Cek4, ETK1, End3, Hek, Hek4, Mek4, Tyro4; Eph receptor A3 (EC:2.7.10.1); K05104 Eph receptor A3 [EC:2.7.10.1] (A)	Ephrin type-A receptor 3 (Precursor) GN=Epha3 OS=Mus musculus (Mouse) PE=1 SV=1	ephrin type-A receptor 3 precursor [Mus musculus]
ENSMUSG00000031344	43	9	0.827935	0.143283	0.00382525	-2.08804	down	--	--	Molecular Function: GABA-A receptor activity (GO:0004890);; Molecular Function: extracellular ligand-gated ion channel activity (GO:0005230);; Molecular Function: chloride channel activity (GO:0005254);; Cellular Component: integral component of plasma membrane (GO:0005887);; Biological Process: chloride transport (GO:0006821);; Biological Process: gamma-aminobutyric acid signaling pathway (GO:00…	K05192|0|rno:65187|Gabrq; gamma-aminobutyric acid (GABA) A receptor, theta; K05192 gamma-aminobutyric acid receptor subunit theta (A)	Gamma-aminobutyric acid receptor subunit theta (Precursor) GN=Gabrq OS=Mus musculus (Mouse) PE=2 SV=1	gamma-aminobutyric acid receptor subunit theta precursor [Mus musculus]
ENSMUSG00000051113	60	17	4.62701	1.40316	0.00382187	-1.7566	down	--	--	--	--	Protein FAM71E1 GN=Fam71e1 OS=Mus musculus (Mouse) PE=2 SV=2	protein FAM71E1 [Mus musculus]
ENSMUSG00000089762	950	2007	17.7657	40.0117	0.00382121	1.03248	up	--	--	--	--	Immediate early response gene 5-like protein GN=Ier5l OS=Mus musculus (Mouse) PE=2 SV=1	immediate early response gene 5-like protein [Mus musculus]
ENSMUSG00000012126	173	75	5.51748	2.50476	0.00376346	-1.2304	down	[R]	General function prediction only	Cellular Component: cytoplasm (GO:0005737);; Cellular Component: cytoskeleton (GO:0005856);;	--	UBX domain-containing protein 11 GN=Ubxn11 OS=Mus musculus (Mouse) PE=2 SV=1	UBX domain-containing protein 11 [Mus musculus]
ENSMUSG00000026768	9632	4749	113.056	52.8673	0.00376289	-1.06507	down	--	--	Biological Process: blood vessel development (GO:0001568);; Biological Process: metanephros development (GO:0001656);; Molecular Function: opsonin binding (GO:0001846);; Molecular Function: protein kinase C binding (GO:0005080);; Biological Process: inflammatory response (GO:0006954);; Biological Process: cell-matrix adhesion (GO:0007160);; Biological Process: integrin-mediated signaling pathway …	K06584|0|mmu:241226|Itga8, AI447669; integrin alpha 8; K06584 integrin alpha 8 (A)	Integrin alpha-8 light chain (Precursor) GN=Itga8 OS=Mus musculus (Mouse) PE=1 SV=1	integrin alpha-8 precursor [Mus musculus]
ENSMUSG00000049929	158	67	4.24282	1.53816	0.00362242	-1.2595	down	--	--	Cellular Component: plasma membrane (GO:0005886);; Molecular Function: lipid binding (GO:0008289);; Cellular Component: integral component of membrane (GO:0016021);; Biological Process: G-protein coupled purinergic nucleotide receptor signaling pathway (GO:0035589);; Molecular Function: G-protein coupled purinergic nucleotide receptor activity (GO:0045028);;	K04275|0|rno:302378|Lpar4, Gpr23, RGD1563686; lysophosphatidic acid receptor 4; K04275 lysophosphatidic acid receptor 4 (A)	Lysophosphatidic acid receptor 4 GN=Lpar4 OS=Mus musculus (Mouse) PE=2 SV=2	lysophosphatidic acid receptor 4 [Rattus norvegicus]
ENSMUSG00000001334	359	172	7.27815	3.49885	0.00359869	-1.09836	down	--	--	Molecular Function: hormone activity (GO:0005179);; Cellular Component: extracellular region (GO:0005576);; Cellular Component: peroxisomal membrane (GO:0005778);; Cellular Component: endoplasmic reticulum (GO:0005783);; Cellular Component: plasma membrane (GO:0005886);; Biological Process: response to muscle activity (GO:0014850);; Cellular Component: integral component of membrane (GO:0016021);…	--	Irisin (Precursor) GN=Fndc5 OS=Rattus norvegicus (Rat) PE=2 SV=2	fibronectin type III domain containing 5, isoform CRA_a [Mus musculus]
ENSMUSG00000042680	978	491	8.02731	3.95921	0.00359625	-1.03644	down	--	--	Biological Process: epidermal growth factor receptor signaling pathway (GO:0007173);; Biological Process: positive regulation of cell proliferation (GO:0008284);; Biological Process: positive regulation of cell division (GO:0051781);; Molecular Function: proline-rich region binding (GO:0070064);; Biological Process: positive regulation of ERK1 and ERK2 cascade (GO:0070374);; Biological Process: c…	--	GRB2-associated and regulator of MAPK protein GN=Garem OS=Mus musculus (Mouse) PE=2 SV=2	GRB2-associated and regulator of MAPK protein [Mus musculus]
ENSMUSG00000028369	575	284	2.86571	1.39425	0.00357161	-1.05788	down	--	--	Molecular Function: chromatin binding (GO:0003682);; Molecular Function: calcium ion binding (GO:0005509);; Cellular Component: extracellular region (GO:0005576);; Cellular Component: cytoplasm (GO:0005737);; Biological Process: cell adhesion (GO:0007155);; Cellular Component: membrane (GO:0016020);; Biological Process: cell redox homeostasis (GO:0045454);;	K17495|0|mmu:64817|Svep1, 1110021D17Rik, 4833413O10Rik, AA387071, D430029O09Rik, Polydom; sushi, von Willebrand factor type A, EGF and pentraxin domain containing 1; K17495 CUB and sushi domain-containing protein (A)	Sushi, von Willebrand factor type A, EGF and pentraxin domain-containing protein 1 (Precursor) GN=Svep1 OS=Mus musculus (Mouse) PE=1 SV=1	sushi, von Willebrand factor type A, EGF and pentraxin domain-containing protein 1 precursor [Mus musculus]
ENSMUSG00000045007	137	56	4.06264	1.71906	0.00355923	-1.3073	down	[Z]	Cytoskeleton	Biological Process: meiotic spindle organization (GO:0000212);; Cellular Component: pericentriolar material (GO:0000242);; Cellular Component: condensed nuclear chromosome (GO:0000794);; Cellular Component: gamma-tubulin complex (GO:0000930);; Molecular Function: GTPase activity (GO:0003924);; Molecular Function: structural constituent of cytoskeleton (GO:0005200);; Molecular Function: protein bi…	K10389|0|mmu:103768|Tubg2, AI504772, Tubgl; tubulin, gamma 2; K10389 tubulin gamma (A)	Tubulin gamma-2 chain GN=Tubg2 OS=Mus musculus (Mouse) PE=1 SV=1	tubulin gamma-2 chain [Mus musculus]
ENSMUSG00000035004	14	57	0.421454	1.65104	0.00355199	1.85091	up	--	--	Cellular Component: integral component of membrane (GO:0016021);;	--	Immunoglobulin superfamily member 6 (Precursor) GN=Igsf6 OS=Mus musculus (Mouse) PE=2 SV=1	immunoglobulin superfamily member 6 precursor [Mus musculus]
ENSMUSG00000079654	34	5	0.462857	0.0732147	0.00354125	-2.42612	down	--	--	Cellular Component: integral component of membrane (GO:0016021);;	--	Proline-rich transmembrane protein 4 (Precursor) GN=Prrt4 OS=Mus musculus (Mouse) PE=2 SV=3	proline-rich transmembrane protein 4 precursor [Mus musculus]
ENSMUSG00000027858	342	163	6.87829	3.00713	0.00353812	-1.10541	down	--	--	Molecular Function: integrin binding (GO:0005178);; Biological Process: fusion of sperm to egg plasma membrane (GO:0007342);; Biological Process: brain development (GO:0007420);; Biological Process: negative regulation of cell proliferation (GO:0008285);; Biological Process: response to water deprivation (GO:0009414);; Cellular Component: external side of plasma membrane (GO:0009897);; Biological…	K17354|1.99471e-136|rno:64521|Tspan2, Tspan-2; tetraspanin 2; K17354 tetraspanin-2 (A)	Tetraspanin-2 GN=Tspan2 OS=Mus musculus (Mouse) PE=1 SV=1	tetraspanin-2 isoform 1 [Mus musculus]
ENSMUSG00000019810	784	1661	22.6486	46.0082	0.00352978	1.03626	up	[G]	Carbohydrate transport and metabolism	Molecular Function: alpha-L-fucosidase activity (GO:0004560);; Cellular Component: extracellular region (GO:0005576);; Cellular Component: lysosome (GO:0005764);; Biological Process: fucose metabolic process (GO:0006004);; Molecular Function: carbohydrate binding (GO:0030246);;	K01206|0|mmu:66848|Fuca2, 0610025O11Rik, 5530401P20Rik; fucosidase, alpha-L- 2, plasma (EC:3.2.1.51); K01206 alpha-L-fucosidase [EC:3.2.1.51] (A)	Plasma alpha-L-fucosidase (Precursor) GN=Fuca2 OS=Mus musculus (Mouse) PE=2 SV=1	plasma alpha-L-fucosidase precursor [Mus musculus]
ENSMUSG00000044352	498	244	7.50794	3.82482	0.00352045	-1.06862	down	--	--	--	--	Ankyrin repeat domain-containing protein SOWAHA (Precursor) GN=Sowaha OS=Mus musculus (Mouse) PE=2 SV=2	ankyrin repeat domain-containing protein SOWAHA precursor [Mus musculus]
ENSMUSG00000022012	419	203	6.59249	3.25438	0.00351139	-1.0836	down	--	--	Molecular Function: nucleotide binding (GO:0000166);; Molecular Function: nucleic acid binding (GO:0003676);; Cellular Component: extracellular region (GO:0005576);; Biological Process: transport (GO:0006810);; Biological Process: ultradian rhythm (GO:0007624);; Cellular Component: external side of plasma membrane (GO:0009897);; Molecular Function: protein disulfide oxidoreductase activity (GO:00…	--	Protein disulfide-thiol oxidoreductase GN=Enox1 OS=Mus musculus (Mouse) PE=2 SV=1	ecto-NOX disulfide-thiol exchanger 1 isoform 2 [Mus musculus]
ENSMUSG00000027796	233	106	2.79156	1.23731	0.00348677	-1.16732	down	--	--	Biological Process: MAPK cascade (GO:0000165);; Molecular Function: RNA polymerase II core promoter sequence-specific DNA binding (GO:0000979);; Biological Process: ureteric bud development (GO:0001657);; Biological Process: response to hypoxia (GO:0001666);; Biological Process: mesodermal cell fate commitment (GO:0001710);; Biological Process: Mullerian duct regression (GO:0001880);; Biological …	K16791|0|mmu:55994|Smad9, MADH6, Madh8, Madh9, Smad8; SMAD family member 9; K16791 mothers against decapentaplegic homolog 9 (A)	Mothers against decapentaplegic homolog 9 GN=Smad9 OS=Mus musculus (Mouse) PE=1 SV=2	mothers against decapentaplegic homolog 9 [Mus musculus]
ENSMUSG00000041498	34	100	0.256584	0.783422	0.0034808	1.46288	up	--	--	Molecular Function: microtubule motor activity (GO:0003777);; Molecular Function: ATP binding (GO:0005524);; Cellular Component: kinesin complex (GO:0005871);; Cellular Component: microtubule (GO:0005874);; Biological Process: microtubule-based movement (GO:0007018);; Molecular Function: microtubule binding (GO:0008017);;	K17915|0|mmu:381293|Kif14, D1Ertd367e, E130203M01; kinesin family member 14; K17915 kinesin family member 14 (A)	Kinesin-like protein KIF16B GN=Kif16b OS=Mus musculus (Mouse) PE=1 SV=1	kinesin family member 14 [Mus musculus]
ENSMUSG00000042106	327	155	18.1213	9.24664	0.00345656	-1.11281	down	--	--	Biological Process: neural tube development (GO:0021915);;	--	Protein FAM212A GN=Fam212a OS=Mus musculus (Mouse) PE=2 SV=2	protein FAM212A [Mus musculus]
ENSMUSG00000032596	64	162	1.15486	2.94796	0.00344951	1.27089	up	[H]	Coenzyme transport and metabolism	Molecular Function: ISG15 activating enzyme activity (GO:0019782);; Biological Process: modification-dependent protein catabolic process (GO:0019941);; Biological Process: ISG15-protein conjugation (GO:0032020);;	K10698|0|mmu:74153|Uba7, 1300004C08Rik, Ube1l; ubiquitin-like modifier activating enzyme 7; K10698 ubiquitin-activating enzyme E1-like [EC:6.3.2.19] (A)	Ubiquitin-like modifier-activating enzyme 1 GN=Uba1 OS=Mus musculus (Mouse) PE=1 SV=1	ubiquitin-like modifier-activating enzyme 7 [Mus musculus]
ENSMUSG00000029205	143	59	5.00958	2.01383	0.00344799	-1.29544	down	--	--	Molecular Function: acetylcholine-activated cation-selective channel activity (GO:0004889);; Molecular Function: calcium channel activity (GO:0005262);; Molecular Function: protein binding (GO:0005515);; Cellular Component: acetylcholine-gated channel complex (GO:0005892);; Biological Process: cation transport (GO:0006812);; Biological Process: positive regulation of cytosolic calcium ion concent…	K04810|0|mmu:231252|Chrna9, 2410015I05Rik, Acra9, EG666827, Gm8311; cholinergic receptor, nicotinic, alpha polypeptide 9; K04810 nicotinic acetylcholine receptor alpha-9 (A)	Neuronal acetylcholine receptor subunit alpha-9 (Precursor) GN=Chrna9 OS=Rattus norvegicus (Rat) PE=1 SV=2	neuronal acetylcholine receptor subunit alpha-9 [Mus musculus]
ENSMUSG00000028691	2994	6447	191.45	392.669	0.00343657	1.06095	up	[O]	Posttranslational modification, protein turnover, chaperones	Biological Process: activation of MAPK activity (GO:0000187);; Biological Process: respiratory burst involved in inflammatory response (GO:0002536);; Cellular Component: nuclear euchromatin (GO:0005719);; Cellular Component: nucleolus (GO:0005730);; Cellular Component: mitochondrial matrix (GO:0005759);; Cellular Component: peroxisomal matrix (GO:0005782);; Cellular Component: cytosol (GO:0005829…	K13279|5.70461e-145|mmu:18477|Prdx1, MSP23, NkefA, OSF-3, OSF3, PAG, Paga, PrdxI, PrxI, TDX2, TPxA, Tdpx2, prx1; peroxiredoxin 1 (EC:1.11.1.15); K13279 peroxiredoxin 1 [EC:1.11.1.15] (A)	Peroxiredoxin-1 GN=Prdx1 OS=Mus musculus (Mouse) PE=1 SV=1	peroxiredoxin-1 [Mus musculus]
Mouse_newGene_1540	218	98	15.371	7.05703	0.00338293	-1.18325	down	--	--	--	K09397|8.93546e-29|cge:103161481|forkhead box protein O3-like; K09397 forkhead box protein D (A)	--	PREDICTED: forkhead box protein O3-like [Cricetulus griseus]
ENSMUSG00000049823	676	335	16.2659	8.2761	0.00331752	-1.05383	down	[R]	General function prediction only	Molecular Function: nucleic acid binding (GO:0003676);; Cellular Component: nucleus (GO:0005634);; Molecular Function: metal ion binding (GO:0046872);;	K10499|0|mmu:193736|Zbtb12, BC020447, Bat-9, Bat9, G10, NG35; zinc finger and BTB domain containing 12; K10499 zinc finger and BTB domain-containing protein 12 (A)	Zinc finger and BTB domain-containing protein 6 GN=Zbtb6 OS=Mus musculus (Mouse) PE=2 SV=1	zinc finger and BTB domain containing 12 [Mus musculus]
ENSMUSG00000042256	13	55	0.159919	0.625694	0.00330024	1.89526	up	--	--	Cellular Component: plasma membrane (GO:0005886);; Biological Process: smoothened signaling pathway (GO:0007224);; Molecular Function: hedgehog receptor activity (GO:0008158);; Cellular Component: integral component of membrane (GO:0016021);; Biological Process: cognition (GO:0050890);;	--	Patched domain-containing protein 4 GN=Ptchd4 OS=Mus musculus (Mouse) PE=2 SV=2	patched domain-containing protein 4 [Mus musculus]
ENSMUSG00000009772	42	117	0.811352	2.31229	0.00328702	1.39469	up	[RTKL]	--	Molecular Function: magnesium ion binding (GO:0000287);; Molecular Function: protein serine/threonine kinase activity (GO:0004674);; Molecular Function: ATP binding (GO:0005524);; Biological Process: protein phosphorylation (GO:0006468);; Biological Process: actin cytoskeleton organization (GO:0030036);; Biological Process: cellular response to glucose starvation (GO:0042149);; Biological Process…	K08800|0|mmu:74137|Nuak2, 1200013B22Rik, Omphk2, Snark, mKIAA0537; NUAK family, SNF1-like kinase, 2 (EC:2.7.11.1); K08800 NUAK family, SNF1-like kinase [EC:2.7.11.1] (A)	NUAK family SNF1-like kinase 2 OS=Mus musculus (Mouse) PE=1 SV=2	NUAK family SNF1-like kinase 2 isoform A [Mus musculus]
ENSMUSG00000096215	75	185	13.4139	33.8216	0.00326923	1.2374	up	--	--	--	--	Small integral membrane protein 5 GN=Smim5 OS=Mus musculus (Mouse) PE=4 SV=1	uncharacterized protein LOC432995 isoform 1 [Mus musculus]
ENSMUSG00000025237	459	223	11.5258	5.57535	0.00326283	-1.08022	down	--	--	Molecular Function: NAD+ ADP-ribosyltransferase activity (GO:0003950);;	K15258|0|mmu:67287|Parp6, 1700119G14Rik, 2310028P13Rik, 3110038K10Rik, ARTD17, C030013N01Rik, PARP-6; poly (ADP-ribose) polymerase family, member 6 (EC:2.4.2.30); K15258 poly [ADP-ribose] polymerase 6/8 [EC:2.4.2.30] (A)	Poly [ADP-ribose] polymerase 6 GN=Parp6 OS=Mus musculus (Mouse) PE=2 SV=1	poly [ADP-ribose] polymerase 6 isoform 1 [Mus musculus]
ENSMUSG00000032818	253	116	1.90503	0.890009	0.00323946	-1.15735	down	--	--	Molecular Function: calcium channel activity (GO:0005262);; Cellular Component: Golgi apparatus (GO:0005794);; Biological Process: protein glycosylation (GO:0006486);; Biological Process: sensory perception of sound (GO:0007605);; Molecular Function: sialyltransferase activity (GO:0008373);; Cellular Component: integral component of membrane (GO:0016021);; Cellular Component: stereocilium (GO:003…	--	Lipoxygenase homology domain-containing protein 1 GN=Loxhd1 OS=Mus musculus (Mouse) PE=2 SV=1	lipoxygenase homology domain-containing protein 1 [Mus musculus]
ENSMUSG00000026833	1568	787	39.0245	18.8926	0.003239	-1.03788	down	--	--	Molecular Function: protein binding (GO:0005515);; Cellular Component: extracellular space (GO:0005615);; Cellular Component: Golgi apparatus (GO:0005794);; Cellular Component: cell junction (GO:0030054);; Cellular Component: alpha-amino-3-hydroxy-5-methyl-4-isoxazolepropionic acid selective glutamate receptor complex (GO:0032281);; Biological Process: eye photoreceptor cell development (GO:00424…	--	Noelin (Precursor) GN=Olfm1 OS=Mus musculus (Mouse) PE=1 SV=1	noelin isoform a precursor [Mus musculus]
ENSMUSG00000052062	562	276	3.78938	1.83655	0.00322183	-1.06594	down	--	--	Cellular Component: tight junction (GO:0005923);; Biological Process: cell cycle (GO:0007049);; Cellular Component: membrane (GO:0016020);; Biological Process: cell division (GO:0051301);;	--	Partitioning defective 3 homolog B GN=Pard3b OS=Mus musculus (Mouse) PE=1 SV=2	partitioning defective 3 homolog B [Mus musculus]
ENSMUSG00000054752	640	316	8.85495	3.92437	0.00319875	-1.05885	down	--	--	Cellular Component: cytoplasm (GO:0005737);; Cellular Component: cytoskeleton (GO:0005856);; Biological Process: cell cycle (GO:0007049);;	--	FSD1-like protein GN=Fsd1l OS=Mus musculus (Mouse) PE=2 SV=2	RecName: Full=FSD1-like protein; AltName: Full=Coiled-coil domain-containing protein 10; AltName: Full=FSD1 N-terminal-like protein
ENSMUSG00000061778	312	674	6.94391	13.7768	0.00318126	1.06168	up	--	--	Molecular Function: structural molecule activity (GO:0005198);; Cellular Component: integral component of membrane (GO:0016021);;	--	Motile sperm domain-containing protein 2 GN=Mospd2 OS=Mus musculus (Mouse) PE=1 SV=2	motile sperm domain-containing protein 2 [Mus musculus]
ENSMUSG00000028950	85	29	1.88994	0.667551	0.00316703	-1.53665	down	--	--	Cellular Component: plasma membrane (GO:0005886);; Biological Process: G-protein coupled receptor signaling pathway (GO:0007186);; Molecular Function: taste receptor activity (GO:0008527);; Cellular Component: integral component of membrane (GO:0016021);; Biological Process: detection of chemical stimulus involved in sensory perception of taste (GO:0050912);; Biological Process: sensory perceptio…	K04624|0|mmu:110326|Tas1r1, Gpr70, T1r1, TR1; taste receptor, type 1, member 1; K04624 taste receptor type 1 member 1 (A)	Taste receptor type 1 member 1 (Precursor) GN=Tas1r1 OS=Mus musculus (Mouse) PE=2 SV=1	taste receptor type 1 member 1 precursor [Mus musculus]
ENSMUSG00000030170	146	331	3.05518	7.16511	0.00314845	1.12601	up	--	--	Biological Process: somitogenesis (GO:0001756);; Biological Process: epithelial to mesenchymal transition (GO:0001837);; Biological Process: positive regulation of endothelial cell proliferation (GO:0001938);; Biological Process: heart looping (GO:0001947);; Biological Process: positive regulation of mesenchymal cell proliferation (GO:0002053);; Biological Process: chondrocyte differentiation (GO…	K00444|0|rno:282582|Wnt5b; wingless-type MMTV integration site family, member 5B; K00444 wingless-type MMTV integration site family, member 5 (A)	Protein Wnt-5b (Precursor) GN=Wnt5b OS=Mus musculus (Mouse) PE=1 SV=2	Wnt-5b [Mus musculus]
ENSMUSG00000075706	4399	9578	288.575	650.325	0.00314412	1.07708	up	[O]	Posttranslational modification, protein turnover, chaperones	Molecular Function: glutathione peroxidase activity (GO:0004602);; Cellular Component: nuclear envelope (GO:0005635);; Cellular Component: mitochondrial inner membrane (GO:0005743);; Cellular Component: cytosol (GO:0005829);; Biological Process: chromatin organization (GO:0006325);; Biological Process: glutathione metabolic process (GO:0006749);; Biological Process: multicellular organismal devel…	K05361|3.48831e-146|mmu:625249|Gpx4, GPx-4, GSHPx-4, PHGPx, mtPHGPx, snGPx; glutathione peroxidase 4 (EC:1.11.1.12); K05361 phospholipid-hydroperoxide glutathione peroxidase [EC:1.11.1.12] (A)	Phospholipid hydroperoxide glutathione peroxidase, nuclear GN=Gpx4 OS=Mus musculus (Mouse) PE=2 SV=3	phospholipid hydroperoxide glutathione peroxidase, nuclear isoform 1 [Mus musculus]
ENSMUSG00000062077	2	28	0.0994023	1.0356	0.00304244	2.92271	up	--	--	Cellular Component: microtubule (GO:0005874);; Cellular Component: microtubule associated complex (GO:0005875);; Biological Process: negative regulation of microtubule depolymerization (GO:0007026);; Biological Process: multicellular organismal development (GO:0007275);; Molecular Function: microtubule binding (GO:0008017);; Molecular Function: zinc ion binding (GO:0008270);; Cellular Component: …	K10653|0|mmu:58522|Trim54, 4930486E09Rik, 4930566I02Rik, MURF, MURF-3, MuRF3, Rnf30; tripartite motif-containing 54; K10653 tripartite motif-containing protein 54 (A)	Tripartite motif-containing protein 54 GN=Trim54 OS=Mus musculus (Mouse) PE=1 SV=1	tripartite motif-containing protein 54 [Mus musculus]
ENSMUSG00000015652	9	46	0.580525	2.82218	0.00303922	2.10064	up	--	--	Molecular Function: transporter activity (GO:0005215);; Cellular Component: early endosome (GO:0005769);; Cellular Component: cytosol (GO:0005829);; Cellular Component: plasma membrane (GO:0005886);; Biological Process: ion transport (GO:0006811);; Biological Process: Golgi to plasma membrane transport (GO:0006893);; Biological Process: endocytosis (GO:0006897);; Biological Process: response to h…	K14737|0|mmu:70358|Steap1, 2410007B19Rik, Prss24, Steap; six transmembrane epithelial antigen of the prostate 1; K14737 metalloreductase STEAP1 [EC:1.16.1.-] (A)	Metalloreductase STEAP1 GN=Steap1 OS=Mus musculus (Mouse) PE=1 SV=2	metalloreductase STEAP1 [Mus musculus]
ENSMUSG00000096727	12	53	0.527763	2.45729	0.00303434	1.94442	up	[O]	Posttranslational modification, protein turnover, chaperones	Molecular Function: threonine-type endopeptidase activity (GO:0004298);; Cellular Component: nucleus (GO:0005634);; Cellular Component: cytoplasm (GO:0005737);; Cellular Component: proteasome core complex (GO:0005839);; Biological Process: immune response (GO:0006955);; Cellular Component: integral component of membrane (GO:0016021);; Biological Process: antigen processing and presentation (GO:00…	K02741|7.02572e-108|mmu:16912|Psmb9, Lmp-2, Lmp2; proteasome (prosome, macropain) subunit, beta type 9 (large multifunctional peptidase 2) (EC:3.4.25.1); K02741 20S proteasome subunit beta 9 [EC:3.4.25.1] (A)	Proteasome subunit beta type-9 (Precursor) GN=Psmb9 OS=Mus musculus (Mouse) PE=1 SV=1	proteasome subunit beta type-9 [Mus musculus]
ENSMUSG00000027944	515	1101	27.4624	58.98	0.00303363	1.04839	up	--	--	Cellular Component: transcription factor complex (GO:0005667);; Cellular Component: mitochondrion (GO:0005739);; Biological Process: cell surface receptor signaling pathway (GO:0007166);; Biological Process: positive regulation of phosphatidylinositol 3-kinase signaling (GO:0014068);; Cellular Component: actin cytoskeleton (GO:0015629);; Cellular Component: apical plasma membrane (GO:0016324);; C…	K16220|5.99979e-156|rno:291202|Hax1, HAX-1, Hs1bp1; HCLS1 associated protein X-1; K16220 HCLS1-associated protein X-1 (A)	HCLS1-associated protein X-1 GN=Hax1 OS=Mus musculus (Mouse) PE=1 SV=1	HCLS1-associated protein X-1 [Mus musculus]
ENSMUSG00000039485	1270	635	21.5483	10.6305	0.00301757	-1.04296	down	--	--	Cellular Component: nucleus (GO:0005634);; Biological Process: nucleosome assembly (GO:0006334);;	K11287|0|mmu:72480|Tspyl4, 2610102M01Rik, B230210I21Rik, D10Bwg0791e; TSPY-like 4; K11287 TSPY-like 4 (A)	Testis-specific Y-encoded-like protein 4 GN=Tspyl4 OS=Mus musculus (Mouse) PE=2 SV=1	testis-specific Y-encoded-like protein 4 [Mus musculus]
ENSMUSG00000043391	2587	1292	33.8558	16.3984	0.00300876	-1.04575	down	--	--	--	--	UPF0524 protein C3orf70 homolog OS=Mus musculus (Mouse) PE=2 SV=1	UPF0524 protein C3orf70 homolog [Mus musculus]
ENSMUSG00000055692	333	157	12.8575	6.23144	0.00298904	-1.12063	down	--	--	Biological Process: transcription, DNA-templated (GO:0006351);; Cellular Component: integral component of membrane (GO:0016021);; Cellular Component: intracellular part (GO:0044424);;	--	Transmembrane protein 191C GN=Tmem191c OS=Mus musculus (Mouse) PE=2 SV=1	transmembrane protein 191C [Mus musculus]
ENSMUSG00000032353	712	1519	33.3534	72.5502	0.00298513	1.04612	up	--	--	Cellular Component: endoplasmic reticulum membrane (GO:0005789);; Biological Process: protein transport (GO:0015031);; Cellular Component: integral component of membrane (GO:0016021);; Cellular Component: COPI vesicle coat (GO:0030126);; Cellular Component: Golgi cisterna membrane (GO:0032580);; Cellular Component: endoplasmic reticulum-Golgi intermediate compartment membrane (GO:0033116);;	--	Transmembrane emp24 domain-containing protein 3 (Precursor) GN=Tmed3 OS=Mus musculus (Mouse) PE=2 SV=1	transmembrane emp24 domain-containing protein 3 precursor [Mus musculus]
ENSMUSG00000006356	4720	2338	177.98	92.2779	0.0029715	-1.05806	down	--	--	Molecular Function: protein binding (GO:0005515);; Cellular Component: cell cortex (GO:0005938);; Molecular Function: zinc ion binding (GO:0008270);; Biological Process: positive regulation of cell proliferation (GO:0008284);; Biological Process: hemopoiesis (GO:0030097);; Cellular Component: extracellular matrix (GO:0031012);;	--	Cysteine-rich protein 2 GN=Crip2 OS=Mus musculus (Mouse) PE=1 SV=1	cysteine-rich protein 2 [Mus musculus]
ENSMUSG00000033386	130	299	2.78282	6.79478	0.00295664	1.14546	up	--	--	Molecular Function: ferric-chelate reductase activity (GO:0000293);; Biological Process: transport (GO:0006810);; Cellular Component: integral component of membrane (GO:0016021);; Biological Process: electron transport chain (GO:0022900);; Molecular Function: metal ion binding (GO:0046872);;	--	Ferric-chelate reductase 1 GN=FRRS1 OS=Mus musculus (Mouse) PE=1 SV=1	ferric-chelate reductase 1 precursor [Mus musculus]
ENSMUSG00000027496	129	297	4.09017	9.35641	0.00294407	1.14683	up	[RTKL]	--	Biological Process: negative regulation of transcription from RNA polymerase II promoter (GO:0000122);; Cellular Component: kinetochore (GO:0000776);; Cellular Component: condensed nuclear chromosome, centromeric region (GO:0000780);; Biological Process: negative regulation of B cell apoptotic process (GO:0002903);; Molecular Function: protein serine/threonine kinase activity (GO:0004674);; Molec…	K11481|0|mmu:20878|Aurka, AIRK1, ARK-1, AU019385, AW539821, Ark1, Aurora-A, Ayk1, IAK, IAK1, Stk6; aurora kinase A (EC:2.7.11.1); K11481 aurora kinase A [EC:2.7.11.1] (A)	Aurora kinase A OS=Mus musculus (Mouse) PE=1 SV=1	aurora kinase A [Mus musculus]
ENSMUSG00000046727	514	1101	45.031	99.6036	0.00289534	1.05118	up	--	--	Cellular Component: integral component of membrane (GO:0016021);;	--	Cysteine-rich and transmembrane domain-containing protein 1 GN=Cystm1 OS=Mus musculus (Mouse) PE=2 SV=1	cysteine-rich and transmembrane domain-containing protein 1 [Mus musculus]
ENSMUSG00000054920	1273	635	26.1906	12.543	0.00284617	-1.04636	down	--	--	Cellular Component: cytoplasm (GO:0005737);; Biological Process: adult walking behavior (GO:0007628);; Biological Process: dendrite development (GO:0016358);; Biological Process: cerebellar Purkinje cell layer development (GO:0021680);; Cellular Component: dendrite (GO:0030425);; Cellular Component: neuronal cell body (GO:0043025);;	K10442|0|mmu:71778|Klhl5, 1300013C10Rik; kelch-like 5; K10442 kelch-like protein 1/4/5 (A)	Kelch-like protein 1 GN=Klhl1 OS=Mus musculus (Mouse) PE=1 SV=2	kelch-like 5 [Mus musculus]
ENSMUSG00000024399	3	31	0.190476	1.82142	0.00282906	2.72519	up	--	--	Molecular Function: cytokine activity (GO:0005125);; Molecular Function: tumor necrosis factor receptor binding (GO:0005164);; Cellular Component: extracellular space (GO:0005615);; Cellular Component: plasma membrane (GO:0005886);; Biological Process: immune response (GO:0006955);; Biological Process: gene expression (GO:0010467);; Cellular Component: integral component of membrane (GO:0016021);…	K03157|4.91206e-172|mmu:16994|Ltb, AI662801, LTbeta, Tnfc, Tnfsf3, p33; lymphotoxin B; K03157 lymphotoxin beta (TNF superfamily, member 3) (A)	Lymphotoxin-beta GN=Ltb OS=Mus musculus (Mouse) PE=2 SV=1	lymphotoxin-beta [Mus musculus]
ENSMUSG00000005686	147	335	2.24189	4.90827	0.00276631	1.13351	up	--	--	Molecular Function: AMP deaminase activity (GO:0003876);; Biological Process: AMP catabolic process (GO:0006196);; Biological Process: IMP salvage (GO:0032264);; Molecular Function: metal ion binding (GO:0046872);;	K01490|0|mmu:11717|Ampd3; adenosine monophosphate deaminase 3 (EC:3.5.4.6); K01490 AMP deaminase [EC:3.5.4.6] (A)	AMP deaminase 3 GN=Ampd3 OS=Mus musculus (Mouse) PE=2 SV=2	AMP deaminase 3, isoform CRA_b [Mus musculus]
ENSMUSG00000026185	31046	71086	299.075	682.245	0.00273956	1.14996	up	--	--	Biological Process: regulation of cell growth (GO:0001558);; Molecular Function: fibronectin binding (GO:0001968);; Biological Process: regulation of glucose metabolic process (GO:0010906);; Biological Process: negative regulation of smooth muscle cell migration (GO:0014912);; Biological Process: negative regulation of translation (GO:0017148);; Biological Process: hair follicle morphogenesis (GO…	--	Insulin-like growth factor-binding protein 5 (Precursor) GN=Igfbp5 OS=Mus musculus (Mouse) PE=1 SV=1	insulin-like growth factor binding protein 5, isoform CRA_b [Mus musculus]
ENSMUSG00000031555	603	1293	10.1144	20.8974	0.00269865	1.05309	up	--	--	Biological Process: activation of MAPKK activity (GO:0000186);; Molecular Function: metalloendopeptidase activity (GO:0004222);; Molecular Function: serine-type endopeptidase activity (GO:0004252);; Molecular Function: protein kinase C binding (GO:0005080);; Molecular Function: integrin binding (GO:0005178);; Molecular Function: collagen binding (GO:0005518);; Cellular Component: extracellular sp…	K06834|0|mmu:11502|Adam9, AU020942, MDC9, Mltng, mKIAA0021; a disintegrin and metallopeptidase domain 9 (meltrin gamma); K06834 disintegrin and metalloproteinase domain-containing protein 9 [EC:3.4.24.-] (A)	Disintegrin and metalloproteinase domain-containing protein 9 (Precursor) OS=Mus musculus (Mouse) PE=1 SV=2	disintegrin and metalloproteinase domain-containing protein 9 isoform 2 precursor [Mus musculus]
ENSMUSG00000018143	246	541	4.68189	10.4472	0.00268202	1.08619	up	--	--	Biological Process: in utero embryonic development (GO:0001701);; Molecular Function: sequence-specific DNA binding transcription factor activity (GO:0003700);; Molecular Function: protein binding (GO:0005515);; Cellular Component: nucleus (GO:0005634);; Biological Process: regulation of transcription, DNA-templated (GO:0006355);; Biological Process: nervous system development (GO:0007399);; Biol…	K09037|2.0389e-91|mmu:17135|Mafk, AW061068, NF-E2, Nfe2u; v-maf musculoaponeurotic fibrosarcoma oncogene family, protein K (avian); K09037 transcription factor MAFF/G/K (A)	Transcription factor MafK GN=Mafk OS=Mus musculus (Mouse) PE=2 SV=1	transcription factor MafK [Mus musculus]
ENSMUSG00000021098	44	9	1.99168	0.400965	0.0026764	-2.11987	down	--	--	Biological Process: multicellular organismal development (GO:0007275);; Biological Process: regulation of sequence-specific DNA binding transcription factor activity (GO:0051090);;	--	Protein SIX6OS1 GN=Six6os1 OS=Mus musculus (Mouse) PE=2 SV=2	protein SIX6OS1 [Mus musculus]
Mouse_newGene_1667	44	9	1.36347	0.285333	0.0026764	-2.11987	down	[R]	General function prediction only	--	K09228|0|mmu:69623|Zfp33b, 2310012P17Rik; zinc finger protein 33B; K09228 KRAB domain-containing zinc finger protein (A)	Zinc finger protein 431 GN=Znf431 OS=Mus musculus (Mouse) PE=1 SV=1	kruppel-related zinc finger protein-like [Mus musculus]
ENSMUSG00000068874	588	287	20.4676	9.86417	0.00267456	-1.07497	down	--	--	Cellular Component: nucleolus (GO:0005730);; Cellular Component: cytosol (GO:0005829);; Molecular Function: selenium binding (GO:0008430);; Biological Process: protein transport (GO:0015031);; Cellular Component: membrane (GO:0016020);; Biological Process: brown fat cell differentiation (GO:0050873);;	K17285|0|mmu:20341|Selenbp1, Lp56, Lpsb, SBP56; selenium binding protein 1; K17285 selenium-binding protein 1 (A)	Selenium-binding protein 1 GN=Selenbp1 OS=Mus musculus (Mouse) PE=1 SV=2	selenium-binding protein 1 [Mus musculus]
ENSMUSG00000040969	267	585	3.25747	6.09602	0.00266088	1.08127	up	--	--	Molecular Function: Rho guanyl-nucleotide exchange factor activity (GO:0005089);; Molecular Function: protein binding (GO:0005515);; Cellular Component: cytoplasm (GO:0005737);; Biological Process: regulation of Rho protein signal transduction (GO:0035023);;	--	Rho guanine nucleotide exchange factor 38 GN=Arhgef38 OS=Mus musculus (Mouse) PE=2 SV=2	RIKEN cDNA 9130221D24, isoform CRA_a [Mus musculus]
Mouse_newGene_12	8	44	0.25582	1.38894	0.00264741	2.179	up	[T]	Signal transduction mechanisms	Molecular Function: protein tyrosine phosphatase activity (GO:0004725);; Molecular Function: G-protein coupled receptor activity (GO:0004930);; Biological Process: DNA damage response, signal transduction by p53 class mediator resulting in cell cycle arrest (GO:0006977);; Biological Process: G-protein coupled receptor signaling pathway (GO:0007186);; Biological Process: negative regulation of cel…	K18036|0|mmu:13924|Ptprv, Esp, OST, OST-PTP, mOST-PTP; protein tyrosine phosphatase, receptor type, V (EC:3.1.3.48); K18036 receptor-type tyrosine-protein phosphatase V [EC:3.1.3.48] (A)	Receptor-type tyrosine-protein phosphatase V (Precursor) GN=Ptprv OS=Mus musculus (Mouse) PE=2 SV=1	receptor-type tyrosine-protein phosphatase V precursor [Mus musculus]
ENSMUSG00000028373	444	213	5.22865	2.48704	0.00260301	-1.0981	down	[G]	Carbohydrate transport and metabolism	Molecular Function: protein binding (GO:0005515);; Cellular Component: endosome (GO:0005768);; Cellular Component: integral component of membrane (GO:0016021);; Cellular Component: cell pole (GO:0060187);; Biological Process: negative regulation of protein localization to cell surface (GO:2000009);;	--	Astrotactin-2 (Precursor) GN=Astn2 OS=Mus musculus (Mouse) PE=2 SV=2	astrotactin-2 isoform b precursor [Mus musculus]
ENSMUSG00000032243	275	126	2.84137	1.42298	0.0025872	-1.15934	down	--	--	Biological Process: substrate-dependent cell migration (GO:0006929);; Biological Process: cell adhesion (GO:0007155);; Biological Process: integrin-mediated signaling pathway (GO:0007229);; Cellular Component: integrin complex (GO:0008305);; Molecular Function: metal ion binding (GO:0046872);;	K06587|0|mmu:319480|Itga11, 4732459H24Rik; integrin alpha 11; K06587 integrin alpha 11 (A)	Integrin alpha-11 (Precursor) GN=Itga11 OS=Mus musculus (Mouse) PE=1 SV=1	integrin alpha-11 precursor [Mus musculus]
ENSMUSG00000000579	117	274	2.95483	6.72286	0.00257256	1.17011	up	--	--	Biological Process: establishment of mitotic spindle orientation (GO:0000132);; Cellular Component: kinetochore (GO:0000776);; Molecular Function: motor activity (GO:0003774);; Cellular Component: Golgi apparatus (GO:0005794);; Cellular Component: spindle (GO:0005819);; Cellular Component: axonemal dynein complex (GO:0005858);; Cellular Component: cytoplasmic dynein complex (GO:0005868);; Cellula…	K10420|1.41111e-78|mmu:21648|Dynlt1b, AGS2, Dynlt1, Tctex-1, Tctex1; dynein light chain Tctex-type 1B; K10420 dynein light chain Tctex-type 1 (A)	Dynein light chain Tctex-type 1 GN=Dynlt1 OS=Mus musculus (Mouse) PE=1 SV=1	dynein light chain Tctex-type 1 [Mus musculus]
ENSMUSG00000001027	27	2	0.221881	0.0174706	0.00256448	-2.93932	down	--	--	Cellular Component: voltage-gated sodium channel complex (GO:0001518);; Molecular Function: voltage-gated sodium channel activity (GO:0005248);; Molecular Function: potassium channel activity (GO:0005267);; Molecular Function: protein binding (GO:0005515);; Molecular Function: ATP binding (GO:0005524);; Biological Process: peripheral nervous system development (GO:0007422);; Biological Process: m…	K04837|0|mmu:110880|Scn4a, Nav1.4, SkM1, mH2; sodium channel, voltage-gated, type IV, alpha; K04837 voltage-gated sodium channel type IV alpha (A)	Sodium channel protein type 4 subunit alpha GN=Scn4a OS=Mus musculus (Mouse) PE=2 SV=1	sodium channel protein type 4 subunit alpha [Mus musculus]
ENSMUSG00000050022	90	31	1.86397	0.577005	0.00255877	-1.52688	down	--	--	Biological Process: proteolysis (GO:0006508);; Molecular Function: metallopeptidase activity (GO:0008237);; Molecular Function: metal ion binding (GO:0046872);;	K06974|0|mmu:231842|Amz1, 5330426I05, 6530401C20Rik; archaelysin family metallopeptidase 1; K06974 archaemetzincin [EC:3.4.-.-] (A)	Archaemetzincin-1 GN=Amz1 OS=Mus musculus (Mouse) PE=2 SV=1	archaemetzincin-1 [Mus musculus]
ENSMUSG00000095193	71	179	2.16872	3.2506	0.00253273	1.26747	up	[R]	General function prediction only	Molecular Function: metal ion binding (GO:0046872);;	--	Zinc finger protein 431 GN=Znf431 OS=Mus musculus (Mouse) PE=1 SV=1	uncharacterized protein LOC100044193 [Mus musculus]
ENSMUSG00000053821	53	13	11.9165	3.33622	0.00250608	-1.92678	down	--	--	--	--	--	unnamed protein product [Mus musculus]
ENSMUSG00000044626	45	125	0.764357	2.02781	0.00248646	1.39312	up	--	--	Molecular Function: phospholipase activity (GO:0004620);; Cellular Component: extracellular space (GO:0005615);; Cellular Component: plasma membrane (GO:0005886);; Molecular Function: heparin binding (GO:0008201);; Biological Process: lipid catabolic process (GO:0016042);;	--	Lipase member H (Precursor) GN=Liph OS=Mus musculus (Mouse) PE=2 SV=2	lipase member H isoform 1 precursor [Mus musculus]
Mouse_newGene_1826	0	22	0.0452087	0.998093	0.00247974	3.66946	up	[I]	Lipid transport and metabolism	Molecular Function: C-5 sterol desaturase activity (GO:0000248);; Molecular Function: iron ion binding (GO:0005506);; Cellular Component: endoplasmic reticulum (GO:0005783);; Biological Process: fatty acid biosynthetic process (GO:0006633);; Cellular Component: integral component of membrane (GO:0016021);; Biological Process: cholesterol biosynthetic process via lathosterol (GO:0033490);; Molecul…	K00227|1.95251e-84|tup:102481940|SC5D; sterol-C5-desaturase; K00227 lathosterol oxidase [EC:1.14.21.6] (A)	Lathosterol oxidase GN=Sc5d OS=Mus musculus (Mouse) PE=2 SV=2	PREDICTED: lathosterol oxidase [Microtus ochrogaster]
ENSMUSG00000030762	0	22	0	1.12741	0.00247974	3.66946	up	[G]	Carbohydrate transport and metabolism	Molecular Function: actin binding (GO:0003779);; Cellular Component: lysosome (GO:0005764);; Cellular Component: early endosome (GO:0005769);; Cellular Component: rough endoplasmic reticulum (GO:0005791);; Cellular Component: trans-Golgi network (GO:0005802);; Cellular Component: integral component of plasma membrane (GO:0005887);; Biological Process: water transport (GO:0006833);; Biological Pro…	K09869|3.24603e-166|mmu:11833|Aqp8, AI255744, AQP-8; aquaporin 8; K09869 aquaporin-8 (A)	Aquaporin-8 GN=Aqp8 OS=Mus musculus (Mouse) PE=2 SV=1	aquaporin-8 isoform 1 [Mus musculus]
ENSMUSG00000053318	0	22	0	0.827056	0.00247974	3.66946	up	--	--	Molecular Function: receptor activity (GO:0004872);; Cellular Component: integral component of membrane (GO:0016021);; Biological Process: regulation of NAD(P)H oxidase activity (GO:0033860);; Biological Process: cellular response to drug (GO:0035690);; Biological Process: defense response to bacterium (GO:0042742);; Biological Process: regulation of kinase activity (GO:0043549);; Biological Proc…	K16853|0|mmu:74748|Slamf8, 5830408F06Rik, Blame, SBBI42; SLAM family member 8; K16853 SLAM family member 8 (A)	SLAM family member 8 (Precursor) GN=Slamf8 OS=Mus musculus (Mouse) PE=2 SV=2	SLAM family member 8 precursor [Mus musculus]
ENSMUSG00000040204	212	472	8.18505	16.9782	0.00245893	1.10297	up	--	--	Molecular Function: chromatin binding (GO:0003682);; Cellular Component: nucleus (GO:0005634);; Biological Process: DNA replication (GO:0006260);; Biological Process: response to UV (GO:0009411);; Biological Process: translesion synthesis (GO:0019985);; Cellular Component: perinuclear region of cytoplasm (GO:0048471);; Biological Process: centrosome organization (GO:0051297);; Biological Process:…	--	PCNA-associated factor GN=Paf OS=Mus musculus (Mouse) PE=1 SV=1	mCG131663, isoform CRA_b [Mus musculus]
ENSMUSG00000001672	460	994	9.19652	21.3261	0.00244478	1.06349	up	--	--	Cellular Component: tight junction (GO:0005923);; Cellular Component: integral component of membrane (GO:0016021);; Biological Process: cell-cell junction organization (GO:0045216);;	--	MARVEL domain-containing protein 3 GN=Marveld3 OS=Mus musculus (Mouse) PE=2 SV=1	MARVEL domain-containing protein 3 isoform b [Mus musculus]
ENSMUSG00000021583	371	806	6.10187	12.5742	0.00242836	1.07051	up	[E]	Amino acid transport and metabolism	Molecular Function: angiotensin receptor activity (GO:0001595);; Molecular Function: aminopeptidase activity (GO:0004177);; Molecular Function: interleukin-6 receptor binding (GO:0005138);; Molecular Function: tumor necrosis factor receptor binding (GO:0005164);; Cellular Component: extracellular region (GO:0005576);; Cellular Component: endoplasmic reticulum lumen (GO:0005788);; Cellular Compone…	K09604|0|mmu:80898|Erap1, Arts1, ERAAP, PILSA, PILSAP; endoplasmic reticulum aminopeptidase 1; K09604 adipocyte-derived leucine aminopeptidase [EC:3.4.11.-] (A)	Endoplasmic reticulum aminopeptidase 1 GN=Erap1 OS=Mus musculus (Mouse) PE=2 SV=2	endoplasmic reticulum aminopeptidase 1 precursor [Mus musculus]
ENSMUSG00000003134	520	251	6.33928	3.08932	0.00239801	-1.09027	down	--	--	Molecular Function: Rab GTPase activator activity (GO:0005097);; Molecular Function: calcium ion binding (GO:0005509);; Biological Process: regulation of Rab GTPase activity (GO:0032313);;	--	TBC1 domain family member 8 GN=Tbc1d8 OS=Mus musculus (Mouse) PE=2 SV=2	TBC1 domain family member 8 [Mus musculus]
ENSMUSG00000032577	311	680	6.27385	13.8579	0.0023969	1.07903	up	[RTKL]	--	Biological Process: toll-like receptor signaling pathway (GO:0002224);; Molecular Function: protein serine/threonine kinase activity (GO:0004674);; Molecular Function: ATP binding (GO:0005524);; Cellular Component: nucleus (GO:0005634);; Cellular Component: cytoplasm (GO:0005737);; Biological Process: inflammatory response (GO:0006954);; Biological Process: peptidyl-serine phosphorylation (GO:001…	K04444|0|mmu:102626|Mapkapk3, 3PK, AI874665, MAPKAP-K3, MAPKAP3, MK-3, MK3, MapkKapk3; mitogen-activated protein kinase-activated protein kinase 3 (EC:2.7.11.1); K04444 mitogen-activated protein kinase-activated protein kinase 3 [EC:2.7.11.1] (A)	MAP kinase-activated protein kinase 3 GN=Mapkapk3 OS=Mus musculus (Mouse) PE=1 SV=2	MAP kinase-activated protein kinase 3 [Mus musculus]
ENSMUSG00000021373	52	140	1.03092	2.6629	0.00236205	1.3533	up	--	--	Biological Process: cell morphogenesis (GO:0000902);; Biological Process: ameboidal-type cell migration (GO:0001667);; Biological Process: hair follicle development (GO:0001942);; Molecular Function: actin binding (GO:0003779);; Molecular Function: serine-type endopeptidase inhibitor activity (GO:0004867);; Cellular Component: extracellular space (GO:0005615);; Cellular Component: cytosol (GO:000…	K17261|0|mmu:67252|Cap2, 2810452G09Rik, AV045235; CAP, adenylate cyclase-associated protein, 2 (yeast); K17261 adenylyl cyclase-associated protein (A)	Adenylyl cyclase-associated protein 2 GN=Cap2 OS=Mus musculus (Mouse) PE=1 SV=1	CAP, adenylate cyclase-associated protein, 2 (yeast), isoform CRA_b [Mus musculus]
ENSMUSG00000020363	244	540	5.33511	11.6044	0.00233691	1.09522	up	[M]	Cell wall/membrane/envelope biogenesis	Molecular Function: glutamine-fructose-6-phosphate transaminase (isomerizing) activity (GO:0004360);; Biological Process: fructose 6-phosphate metabolic process (GO:0006002);; Biological Process: glucosamine biosynthetic process (GO:0006042);; Biological Process: UDP-N-acetylglucosamine biosynthetic process (GO:0006048);; Biological Process: glutamine metabolic process (GO:0006541);; Biological P…	K00820|0|mmu:14584|Gfpt2, AI480523, GFAT2; glutamine fructose-6-phosphate transaminase 2 (EC:2.6.1.16); K00820 glucosamine--fructose-6-phosphate aminotransferase (isomerizing) [EC:2.6.1.16] (A)	Glutamine--fructose-6-phosphate aminotransferase [isomerizing] 2 GN=Gfpt2 OS=Mus musculus (Mouse) PE=2 SV=3	glutamine--fructose-6-phosphate aminotransferase [isomerizing] 2 [Mus musculus]
ENSMUSG00000039716	288	132	4.76373	3.08406	0.0023262	-1.1594	down	--	--	Molecular Function: guanyl-nucleotide exchange factor activity (GO:0005085);; Cellular Component: cytosol (GO:0005829);; Cellular Component: membrane (GO:0016020);; Molecular Function: SH3 domain binding (GO:0017124);; Molecular Function: PDZ domain binding (GO:0030165);; Molecular Function: Rac GTPase activator activity (GO:0030675);; Molecular Function: receptor tyrosine kinase binding (GO:0030…	K05727|0|mmu:208869|Dock3, MOCA, PBP, mKIAA0299; dedicator of cyto-kinesis 3; K05727 dedicator of cytokinesis protein 3 (A)	Dedicator of cytokinesis protein 3 GN=Dock3 OS=Mus musculus (Mouse) PE=1 SV=1	dedicator of cytokinesis protein 3 [Mus musculus]
ENSMUSG00000040212	271	597	21.1042	47.054	0.00230259	1.08916	up	--	--	Cellular Component: mitochondrion (GO:0005739);; Cellular Component: tight junction (GO:0005923);; Biological Process: negative regulation of cell proliferation (GO:0008285);; Biological Process: negative regulation of neuron projection development (GO:0010977);; Cellular Component: integral component of membrane (GO:0016021);; Biological Process: cell growth (GO:0016049);; Biological Process: my…	--	Epithelial membrane protein 3 GN=Emp3 OS=Mus musculus (Mouse) PE=2 SV=2	epithelial membrane protein 3 [Mus musculus]
ENSMUSG00000028699	7	42	0.352794	1.81094	0.00224706	2.26966	up	--	--	Cellular Component: lysosomal membrane (GO:0005765);; Cellular Component: integral component of membrane (GO:0016021);;	K17348|6.06702e-144|mmu:66805|Tspan1, 9030418M05Rik; tetraspanin 1; K17348 tetraspanin-1 (A)	Tetraspanin-1 GN=Tspan1 OS=Mus musculus (Mouse) PE=2 SV=1	tetraspanin-1 [Mus musculus]
ENSMUSG00000024206	150	61	2.32582	0.991371	0.00223833	-1.31691	down	--	--	Molecular Function: DNA binding (GO:0003677);; Cellular Component: nucleus (GO:0005634);; Biological Process: regulation of transcription, DNA-templated (GO:0006355);;	K09173|0|cge:100760779|Rfx2; regulatory factor X, 2 (influences HLA class II expression); K09173 regulatory factor X 1/2/3 (A)	DNA-binding protein RFX2 GN=Rfx2 OS=Mus musculus (Mouse) PE=2 SV=2	DNA-binding protein RFX2 isoform 1 [Mus musculus]
ENSMUSG00000070354	12	54	0.640844	2.38458	0.00223524	1.97047	up	--	--	Cellular Component: cytoplasm (GO:0005737);; Cellular Component: integral component of membrane (GO:0016021);;	K16854|0|mmu:101488212|Gm21975, Evi2a-evi2b; predicted gene 21975; K16854 ecotropic viral integration site 2B protein (A)	Protein EVI2B (Precursor) GN=Evi2b OS=Mus musculus (Mouse) PE=1 SV=1	protein EVI2B precursor [Mus musculus]
ENSMUSG00000039059	30	3	0.783344	0.0980459	0.00223092	-2.7511	down	--	--	Biological Process: regulation of neurotransmitter levels (GO:0001505);; Molecular Function: histamine receptor activity (GO:0004969);; Cellular Component: plasma membrane (GO:0005886);; Biological Process: G-protein coupled receptor signaling pathway (GO:0007186);; Biological Process: negative regulation of adenylate cyclase activity (GO:0007194);; Biological Process: positive regulation of cyto…	K04151|0|rno:85268|Hrh3; histamine receptor H3; K04151 histamine receptor H3 (A)	Histamine H3 receptor GN=Hrh3 OS=Mus musculus (Mouse) PE=2 SV=1	histamine H3 receptor isoform H3E [Rattus norvegicus]
Mouse_newGene_118	30	3	2.72647	0.324187	0.00223092	-2.7511	down	--	--	--	--	--	mCG144540 [Mus musculus]
ENSMUSG00000045083	62	17	1.39975	0.278803	0.00218356	-1.80254	down	[S]	Function unknown	Cellular Component: integral component of membrane (GO:0016021);;	--	Leucine-rich repeat and immunoglobulin-like domain-containing nogo receptor-interacting protein 2 (Precursor) GN=Lingo2 OS=Mus musculus (Mouse) PE=2 SV=1	leucine-rich repeat and immunoglobulin-like domain-containing nogo receptor-interacting protein 2 precursor [Mus musculus]
ENSMUSG00000020431	2232	1102	10.9774	5.37431	0.00217361	-1.06209	down	[T]	Signal transduction mechanisms	Biological Process: adenosine receptor signaling pathway (GO:0001973);; Molecular Function: calmodulin binding (GO:0005516);; Molecular Function: ATP binding (GO:0005524);; Cellular Component: nucleus (GO:0005634);; Cellular Component: endosome (GO:0005768);; Biological Process: activation of adenylate cyclase activity (GO:0007190);; Biological Process: adenylate cyclase-activating dopamine recep…	K08041|0|mmu:432530|Adcy1, AC1, D11Bwg1392e, I-AC, brl, mKIAA4070; adenylate cyclase 1 (EC:4.6.1.1); K08041 adenylate cyclase 1 [EC:4.6.1.1] (A)	Adenylate cyclase type 1 GN=Adcy1 OS=Mus musculus (Mouse) PE=2 SV=2	adenylate cyclase type 1 [Mus musculus]
ENSMUSG00000043333	9	47	0.519718	2.73851	0.00216617	2.13046	up	[R]	General function prediction only	Molecular Function: serine-type endopeptidase activity (GO:0004252);; Cellular Component: plasma membrane (GO:0005886);; Biological Process: proteolysis (GO:0006508);; Cellular Component: integral component of membrane (GO:0016021);;	K02857|0|mmu:230726|Rhbdl2, 9130416B15, RRP2; rhomboid, veinlet-like 2 (Drosophila) (EC:3.4.21.105); K02857 rhomboid-related protein 1/2/3 [EC:3.4.21.105] (A)	Rhomboid-related protein 2, C-terminal fragment GN=Rhbdl2 OS=Mus musculus (Mouse) PE=1 SV=1	rhomboid-related protein 2 [Mus musculus]
ENSMUSG00000062248	127	297	15.7443	35.4269	0.00216193	1.16906	up	--	--	Biological Process: meiosis I (GO:0007127);; Molecular Function: kinase activity (GO:0016301);; Biological Process: phosphorylation (GO:0016310);; Molecular Function: cyclin-dependent protein serine/threonine kinase regulator activity (GO:0016538);; Biological Process: cell division (GO:0051301);;	K02219|5.5579e-51|shr:100915745|uncharacterized LOC100915745; K02219 cyclin-dependent kinase regulatory subunit CKS1 (A)	Cyclin-dependent kinases regulatory subunit 2 GN=Cks2 OS=Mus musculus (Mouse) PE=2 SV=1	cyclin-dependent kinases regulatory subunit 2 [Mus musculus]
ENSMUSG00000033174	355	776	5.28226	11.3647	0.00216051	1.0792	up	[I]	Lipid transport and metabolism	Molecular Function: carboxylic ester hydrolase activity (GO:0004091);; Cellular Component: lipid particle (GO:0005811);; Biological Process: fatty acid biosynthetic process (GO:0006633);; Molecular Function: lipid binding (GO:0008289);; Biological Process: arachidonic acid metabolic process (GO:0019369);; Biological Process: triglyceride catabolic process (GO:0019433);; Molecular Function: protei…	K01054|0|rno:29254|Mgll, MAGL; monoglyceride lipase (EC:3.1.1.23); K01054 acylglycerol lipase [EC:3.1.1.23] (A)	Monoglyceride lipase GN=Mgll OS=Mus musculus (Mouse) PE=1 SV=1	unnamed protein product [Mus musculus]
ENSMUSG00000015575	1057	2286	130.335	272.731	0.0021419	1.0664	up	--	--	Molecular Function: hydrogen ion transmembrane transporter activity (GO:0015078);; Biological Process: ATP hydrolysis coupled proton transport (GO:0015991);; Cellular Component: integral component of membrane (GO:0016021);; Biological Process: cell growth (GO:0016049);; Molecular Function: hydrolase activity (GO:0016787);; Cellular Component: proton-transporting V-type ATPase, V0 domain (GO:00331…	K02153|1.22993e-51|rno:94170|Atp6v0e1, Atp6k, Atp6v0e, Dsr-1A, dsr-1; ATPase, H+ transporting, lysosomal, V0 subunit e1 (EC:3.6.3.14); K02153 V-type H+-transporting ATPase subunit e (A)	V-type proton ATPase subunit e 1 GN=Atp6v0e1 OS=Rattus norvegicus (Rat) PE=3 SV=3	V-type proton ATPase subunit e 1 [Mus musculus]
ENSMUSG00000036790	213	93	3.25343	1.25292	0.00212306	-1.22415	down	[S]	Function unknown	Biological Process: synaptic transmission (GO:0007268);; Biological Process: axonogenesis (GO:0007409);; Biological Process: grooming behavior (GO:0007625);; Biological Process: response to xenobiotic stimulus (GO:0009410);; Cellular Component: integral component of membrane (GO:0016021);; Biological Process: striatum development (GO:0021756);; Biological Process: adult behavior (GO:0030534);; Bi…	--	SLIT and NTRK-like protein 2 (Precursor) GN=Slitrk2 OS=Mus musculus (Mouse) PE=1 SV=1	SLIT and NTRK-like protein 2 precursor [Mus musculus]
ENSMUSG00000002881	289	637	4.71211	9.95023	0.00212288	1.09027	up	--	--	Biological Process: endochondral ossification (GO:0001958);; Cellular Component: nucleus (GO:0005634);; Molecular Function: transcription factor binding (GO:0008134);; Biological Process: Schwann cell differentiation (GO:0014037);; Biological Process: myelination (GO:0042552);; Biological Process: regulation of epidermis development (GO:0045682);; Biological Process: negative regulation of transc…	--	NGFI-A-binding protein 1 GN=Nab1 OS=Mus musculus (Mouse) PE=1 SV=2	NGFI-A-binding protein 1 [Mus musculus]
ENSMUSG00000026893	76	191	2.30971	5.24099	0.00211177	1.26434	up	--	--	Molecular Function: protease binding (GO:0002020);; Molecular Function: calcium ion binding (GO:0005509);; Cellular Component: endoplasmic reticulum membrane (GO:0005789);; Cellular Component: cytosol (GO:0005829);; Cellular Component: plasma membrane (GO:0005886);; Biological Process: negative regulation of heart rate (GO:0010459);; Cellular Component: sarcoplasmic reticulum (GO:0016529);; Cellu…	--	Grancalcin GN=Gca OS=Mus musculus (Mouse) PE=2 SV=1	grancalcin [Mus musculus]
ENSMUSG00000055013	2127	1049	12.9269	6.84022	0.00209899	-1.06361	down	[U]	Intracellular trafficking, secretion, and vesicular transport	Molecular Function: GTPase activity (GO:0003924);; Molecular Function: GTP binding (GO:0005525);; Molecular Function: phospholipid binding (GO:0005543);; Cellular Component: cytosol (GO:0005829);; Molecular Function: ARF GTPase activator activity (GO:0008060);; Molecular Function: zinc ion binding (GO:0008270);; Biological Process: protein transport (GO:0015031);; Biological Process: regulation o…	K12491|0|ggo:101153314|AGAP1; arf-GAP with GTPase, ANK repeat and PH domain-containing protein 1 isoform 1; K12491 Arf-GAP with GTPase, ANK repeat and PH domain-containing protein 1/3 (A)	Arf-GAP with GTPase, ANK repeat and PH domain-containing protein 1 GN=Agap1 OS=Mus musculus (Mouse) PE=2 SV=1	arf-GAP with GTPase, ANK repeat and PH domain-containing protein 1 isoform 1 [Mus musculus]
ENSMUSG00000060534	89	30	0.851236	0.278607	0.00206823	-1.55565	down	--	--	Biological Process: neuron migration (GO:0001764);; Biological Process: response to amphetamine (GO:0001975);; Molecular Function: transcription coactivator activity (GO:0003713);; Molecular Function: netrin receptor activity (GO:0005042);; Molecular Function: ATP binding (GO:0005524);; Biological Process: ATP catabolic process (GO:0006200);; Biological Process: regulation of transcription, DNA-t…	K06765|0|mmu:13176|Dcc, C030036D22Rik, Igdcc1; deleted in colorectal carcinoma; K06765 deleted in colorectal carcinoma (A)	Netrin receptor DCC (Precursor) GN=Dcc OS=Mus musculus (Mouse) PE=1 SV=2	netrin receptor DCC precursor [Mus musculus]
ENSMUSG00000050192	476	227	8.83774	3.84689	0.00206278	-1.10705	down	[J]	Translation, ribosomal structure and biogenesis	Molecular Function: translation elongation factor activity (GO:0003746);; Cellular Component: annulate lamellae (GO:0005642);; Cellular Component: nuclear pore (GO:0005643);; Cellular Component: endoplasmic reticulum (GO:0005783);; Biological Process: mRNA export from nucleus (GO:0006406);; Biological Process: translational frameshifting (GO:0006452);; Biological Process: protein export from nucl…	K03263|7.0502e-110|rno:310261|Eif5a2, eIF5AII; eukaryotic translation initiation factor 5A2; K03263 translation initiation factor 5A (A)	Eukaryotic translation initiation factor 5A-2 GN=Eif5a2 OS=Mus musculus (Mouse) PE=2 SV=3	PREDICTED: LOW QUALITY PROTEIN: eukaryotic translation initiation factor 5A2 [Cavia porcellus]
ENSMUSG00000018381	62	162	0.742356	1.88643	0.00204469	1.31541	up	--	--	Biological Process: somitogenesis (GO:0001756);; Molecular Function: protein binding (GO:0005515);; Cellular Component: cytoplasm (GO:0005737);; Cellular Component: lamellipodium (GO:0030027);; Molecular Function: protein tyrosine kinase activator activity (GO:0030296);; Biological Process: regulation of cell migration (GO:0030334);; Biological Process: megakaryocyte development (GO:0035855);; Ce…	--	ABI gene family member 3 GN=Abi3 OS=Mus musculus (Mouse) PE=2 SV=3	ABI gene family member 3 isoform 1 [Mus musculus]
ENSMUSG00000033177	58	15	1.57082	0.419685	0.00202764	-1.87073	down	--	--	Molecular Function: serine-type endopeptidase activity (GO:0004252);; Molecular Function: protein binding (GO:0005515);; Cellular Component: plasma membrane (GO:0005886);; Biological Process: proteolysis (GO:0006508);; Cellular Component: integral component of membrane (GO:0016021);;	K09638|0|mmu:208171|Tmprss7, B230219I23Rik, Gm1748; transmembrane serine protease 7; K09638 transmembrane protease, serine 7 [EC:3.4.21.-] (A)	Transmembrane protease serine 7 GN=Tmprss7 OS=Mus musculus (Mouse) PE=1 SV=3	transmembrane protease serine 7 isoform 2 [Mus musculus]
ENSMUSG00000030307	83	27	1.23526	0.405798	0.00202662	-1.59964	down	[R]	General function prediction only	Molecular Function: neurotransmitter:sodium symporter activity (GO:0005328);; Molecular Function: gamma-aminobutyric acid:sodium symporter activity (GO:0005332);; Cellular Component: cytoplasm (GO:0005737);; Cellular Component: integral component of plasma membrane (GO:0005887);; Biological Process: neurotransmitter transport (GO:0006836);; Biological Process: brain development (GO:0007420);; Mol…	K05039|0|mmu:243616|Slc6a11, D930045G19Rik, E130202I16Rik, GAT4, Gabt4, Gat3; solute carrier family 6 (neurotransmitter transporter, GABA), member 11; K05039 solute carrier family 6 (neurotransmitter transporter, GABA) member 6/8/11/12/13 (A)	Sodium- and chloride-dependent GABA transporter 3 GN=Slc6a11 OS=Mus musculus (Mouse) PE=1 SV=2	sodium- and chloride-dependent GABA transporter 3 [Mus musculus]
ENSMUSG00000025277	139	323	4.96887	11.2176	0.00201723	1.1609	up	[R]	General function prediction only	Cellular Component: mitochondrion (GO:0005739);; Biological Process: metabolic process (GO:0008152);; Biological Process: negative regulation of cell migration (GO:0030336);; Cellular Component: alpha-amino-3-hydroxy-5-methyl-4-isoxazolepropionic acid selective glutamate receptor complex (GO:0032281);; Molecular Function: acylglycerol lipase activity (GO:0047372);; Biological Process: long term s…	K13700|0|mmu:66082|Abhd6, 0610041D24Rik, AA673485, AV065425; abhydrolase domain containing 6 (EC:3.1.1.23); K13700 abhydrolase domain-containing protein 6 [EC:3.1.1.23] (A)	Monoacylglycerol lipase ABHD6 GN=Abhd6 OS=Mus musculus (Mouse) PE=2 SV=1	monoacylglycerol lipase ABHD6 [Mus musculus]
ENSMUSG00000029673	3245	1592	32.5592	39.3923	0.0020003	-1.07164	down	--	--	--	--	Probable fibrosin-1 GN=Fbrs OS=Mus musculus (Mouse) PE=1 SV=2	autism susceptibility gene 2 protein [Mus musculus]
ENSMUSG00000060639	14	59	1.61579	6.9264	0.00199853	1.8991	up	[B]	Chromatin structure and dynamics	Cellular Component: nucleosome (GO:0000786);; Molecular Function: DNA binding (GO:0003677);; Cellular Component: nucleus (GO:0005634);; Biological Process: nucleosome assembly (GO:0006334);; Molecular Function: protein heterodimerization activity (GO:0046982);;	K11254|6.86259e-51|dse:Dsec_GM19606|GM19606 gene product from transcript GM19606-RA; K11254 histone H4 (A)	Osteogenic growth peptide GN=Hist4h4 OS=Rattus norvegicus (Rat) PE=1 SV=2	PREDICTED: histone H2A type 1-E-like [Mesocricetus auratus]
ENSMUSG00000049988	22	77	0.894452	3.36954	0.00197938	1.68235	up	--	--	Cellular Component: integral component of membrane (GO:0016021);;	--	Leucine-rich repeat-containing protein 25 (Precursor) GN=Lrrc25 OS=Mus musculus (Mouse) PE=1 SV=1	leucine-rich repeat-containing protein 25 precursor [Mus musculus]
ENSMUSG00000035595	22	77	2.5922	9.17799	0.00197938	1.68235	up	--	--	Cellular Component: extracellular region (GO:0005576);; Cellular Component: cytoplasm (GO:0005737);; Cellular Component: integral component of membrane (GO:0016021);;	--	Uncharacterized membrane protein C19orf24 homolog (Precursor) OS=Mus musculus (Mouse) PE=3 SV=1	uncharacterized membrane protein C19orf24 homolog precursor [Mus musculus]
ENSMUSG00000054934	481	229	17.6331	9.72925	0.00195761	-1.10951	down	--	--	Biological Process: detection of calcium ion (GO:0005513);; Biological Process: potassium ion transport (GO:0006813);; Cellular Component: voltage-gated potassium channel complex (GO:0008076);; Molecular Function: calcium-activated potassium channel activity (GO:0015269);; Biological Process: neuronal action potential (GO:0019228);;	K04941|7.63259e-146|mmu:58802|Kcnmb4, 1700058G18Rik, 2900045G12Rik; potassium large conductance calcium-activated channel, subfamily M, beta member 4; K04941 potassium large conductance calcium-activated channel subfamily M beta member 4 (A)	Calcium-activated potassium channel subunit beta-4 GN=Kcnmb4 OS=Mus musculus (Mouse) PE=1 SV=1	calcium-activated potassium channel subunit beta-4 [Mus musculus]
ENSMUSG00000028020	406	888	13.0123	23.1697	0.00194285	1.08053	up	--	--	Biological Process: startle response (GO:0001964);; Molecular Function: protein binding (GO:0005515);; Cellular Component: endoplasmic reticulum (GO:0005783);; Biological Process: chloride transport (GO:0006821);; Biological Process: neuropeptide signaling pathway (GO:0007218);; Biological Process: acrosome reaction (GO:0007340);; Biological Process: nervous system development (GO:0007399);; Biol…	K05196|0|rno:25456|Glrb; glycine receptor, beta; K05196 glycine receptor beta (A)	Glycine receptor subunit beta (Precursor) GN=Glrb OS=Mus musculus (Mouse) PE=1 SV=2	glycine receptor subunit beta precursor [Mus musculus]
ENSMUSG00000049562	268	595	2.83209	6.7074	0.00193738	1.10029	up	--	--	Biological Process: skeletal system development (GO:0001501);; Biological Process: organ morphogenesis (GO:0009887);; Biological Process: protein transport (GO:0015031);; Biological Process: endosomal transport (GO:0016197);; Cellular Component: AP-type membrane coat adaptor complex (GO:0030119);;	--	AP-5 complex subunit beta-1 GN=Ap5b1 OS=Mus musculus (Mouse) PE=2 SV=1	AP-5 complex subunit beta-1 [Mus musculus]
ENSMUSG00000017760	3170	6985	80.3155	191.965	0.00191609	1.09419	up	--	--	Molecular Function: serine-type carboxypeptidase activity (GO:0004185);; Molecular Function: protein binding (GO:0005515);; Cellular Component: nucleolus (GO:0005730);; Cellular Component: mitochondrion (GO:0005739);; Cellular Component: lysosome (GO:0005764);; Biological Process: proteolysis (GO:0006508);;	K13289|0|mmu:19025|Ctsa, AU019505, PPCA, Ppgb; cathepsin A (EC:3.4.16.5); K13289 cathepsin A (carboxypeptidase C) [EC:3.4.16.5] (A)	Lysosomal protective protein 20 kDa chain (Precursor) GN=Ctsa OS=Mus musculus (Mouse) PE=1 SV=1	lysosomal protective protein isoform a preproprotein [Mus musculus]
ENSMUSG00000025324	57	152	0.60792	1.60078	0.00191388	1.34227	up	[P]	Inorganic ion transport and metabolism	Molecular Function: magnesium ion binding (GO:0000287);; Molecular Function: phospholipid-translocating ATPase activity (GO:0004012);; Molecular Function: ATP binding (GO:0005524);; Cellular Component: endoplasmic reticulum (GO:0005783);; Cellular Component: plasma membrane (GO:0005886);; Biological Process: cation transport (GO:0006812);; Biological Process: phospholipid transport (GO:0015914);;…	K01530|0|mmu:11982|Atp10a, Atp10c, pfatp; ATPase, class V, type 10A (EC:3.6.3.1); K01530 phospholipid-translocating ATPase [EC:3.6.3.1] (A)	Probable phospholipid-transporting ATPase VA GN=Atp10a OS=Mus musculus (Mouse) PE=2 SV=4	probable phospholipid-transporting ATPase VA [Mus musculus]
ENSMUSG00000003279	385	180	4.31287	1.92027	0.00189449	-1.13385	down	--	--	Cellular Component: plasma membrane (GO:0005886);; Biological Process: synaptic transmission (GO:0007268);; Molecular Function: protein domain specific binding (GO:0019904);; Cellular Component: cell junction (GO:0030054);; Molecular Function: protein complex binding (GO:0032403);; Biological Process: protein localization to synapse (GO:0035418);; Cellular Component: postsynaptic membrane (GO:004…	K15008|0|rno:65040|Dlgap1, Gkap; discs, large (Drosophila) homolog-associated protein 1; K15008 discs, large-associated protein 1 (A)	Disks large-associated protein 1 GN=Dlgap1 OS=Mus musculus (Mouse) PE=1 SV=3	disks large-associated protein 1 isoform 1 [Mus musculus]
ENSMUSG00000034957	245	547	4.43138	10.549	0.00188846	1.10788	up	--	--	Biological Process: urea cycle (GO:0000050);; Biological Process: negative regulation of transcription from RNA polymerase II promoter (GO:0000122);; Biological Process: liver development (GO:0001889);; Biological Process: embryonic placenta development (GO:0001892);; Molecular Function: RNA polymerase II distal enhancer sequence-specific DNA binding transcription factor activity (GO:0003705);; B…	K09055|4.45191e-126|mmu:12606|Cebpa, C/ebpalpha, CBF-A, Cebp; CCAAT/enhancer binding protein (C/EBP), alpha; K09055 CCAAT/enhancer binding protein (C/EBP), alpha (A)	CCAAT/enhancer-binding protein alpha GN=Cebpa OS=Mus musculus (Mouse) PE=1 SV=2	CCAAT/enhancer-binding protein alpha [Mus musculus]
ENSMUSG00000022769	846	1838	41.3279	92.4314	0.00187498	1.07263	up	--	--	Cellular Component: endoplasmic reticulum (GO:0005783);; Cellular Component: membrane (GO:0016020);;	--	Stromal cell-derived factor 2-like protein 1 (Precursor) GN=Sdf2l1 OS=Mus musculus (Mouse) PE=2 SV=2	stromal cell-derived factor 2-like protein 1 precursor [Mus musculus]
ENSMUSG00000025353	418	915	14.5771	30.8218	0.00187084	1.08181	up	[S]	Function unknown	Biological Process: ceramide metabolic process (GO:0006672);; Cellular Component: integral component of membrane (GO:0016021);; Cellular Component: SPOTS complex (GO:0035339);;	--	ORM1-like protein 2 GN=Ormdl2 OS=Mus musculus (Mouse) PE=2 SV=1	ORM1-like protein 2 [Mus musculus]
ENSMUSG00000037138	1562	767	14.5266	7.19575	0.00186381	-1.0694	down	--	--	Molecular Function: double-stranded DNA binding (GO:0003690);; Molecular Function: RNA binding (GO:0003723);; Cellular Component: nucleolus (GO:0005730);; Biological Process: RNA splicing (GO:0008380);; Biological Process: response to tumor necrosis factor (GO:0034612);; Biological Process: embryonic hindlimb morphogenesis (GO:0035116);;	K15195|0|mmu:16764|Aff3, 3222402O04Rik, A730046J16, LAF-4, Laf4; AF4/FMR2 family, member 3; K15195 AF4/FMR2 family member 3 (A)	AF4/FMR2 family member 3 GN=Aff3 OS=Mus musculus (Mouse) PE=2 SV=2	AF4/FMR2 family member 3 [Mus musculus]
ENSMUSG00000027660	535	1166	6.84737	13.7176	0.00186159	1.07623	up	[D]	Cell cycle control, cell division, chromosome partitioning	Biological Process: negative regulation of transcription from RNA polymerase II promoter (GO:0000122);; Molecular Function: nucleotide binding (GO:0000166);; Cellular Component: acrosomal vesicle (GO:0001669);; Biological Process: blastocyst formation (GO:0001825);; Biological Process: lymphocyte homeostasis (GO:0002260);; Molecular Function: DNA binding (GO:0003677);; Molecular Function: chromat…	K18499|0|rno:114208|Skil, Skir, Sno; SKI-like proto-oncogene; K18499 Ski-like protein (A)	Ski-like protein GN=Skil OS=Mus musculus (Mouse) PE=2 SV=2	ski-like protein isoform a [Mus musculus]
ENSMUSG00000032338	179	75	2.46546	1.09191	0.00184346	-1.27908	down	--	--	Biological Process: in utero embryonic development (GO:0001701);; Molecular Function: intracellular cAMP activated cation channel activity (GO:0005222);; Molecular Function: voltage-gated potassium channel activity (GO:0005249);; Molecular Function: sodium channel activity (GO:0005272);; Cellular Component: integral component of plasma membrane (GO:0005887);; Biological Process: sodium ion transp…	K04957|0|mmu:330953|Hcn4, Bcng3, Hcn3; hyperpolarization-activated, cyclic nucleotide-gated K+ 4; K04957 hyperpolarization activated cyclic nucleotide-gated potassium channel 4 (A)	Potassium/sodium hyperpolarization-activated cyclic nucleotide-gated channel 4 GN=Hcn4 OS=Rattus norvegicus (Rat) PE=2 SV=1	potassium/sodium hyperpolarization-activated cyclic nucleotide-gated channel 4 [Mus musculus]
ENSMUSG00000027580	229	514	1.18617	2.70146	0.00182128	1.11511	up	[L]	Replication, recombination and repair	Molecular Function: DNA binding (GO:0003677);; Molecular Function: RNA binding (GO:0003723);; Molecular Function: helicase activity (GO:0004386);; Molecular Function: ribonuclease activity (GO:0004540);; Molecular Function: ATP binding (GO:0005524);; Molecular Function: ligand-dependent nuclear receptor transcription coactivator activity (GO:0030374);; Biological Process: positive regulation of t…	--	Helicase with zinc finger domain 2 GN=Helz2 OS=Mus musculus (Mouse) PE=1 SV=1	PPAR gamma-DNA-binding domain interacting protein1 [Mus musculus]
ENSMUSG00000027636	342	754	7.45596	16.5552	0.00180741	1.09135	up	--	--	Biological Process: transition metal ion transport (GO:0000041);; Molecular Function: tRNA binding (GO:0000049);; Biological Process: negative regulation of transcription from RNA polymerase II promoter (GO:0000122);; Cellular Component: MIS12/MIND type complex (GO:0000444);; Biological Process: selenocysteine incorporation (GO:0001514);; Molecular Function: catalytic activity (GO:0003824);; Mole…	--	Src-like-adapter 2 GN=Sla2 OS=Mus musculus (Mouse) PE=1 SV=3	src-like-adapter 2 [Mus musculus]
ENSMUSG00000063458	1	26	0.132598	1.94211	0.00180597	3.2608	up	--	--	Biological Process: melanocyte differentiation (GO:0030318);;	--	Leucine-rich repeat-containing protein C10orf11 homolog OS=Mus musculus (Mouse) PE=2 SV=1	leucine-rich repeat-containing protein C10orf11 homolog [Mus musculus]
ENSMUSG00000035711	37	110	0.872863	3.02935	0.0017941	1.48193	up	--	--	Molecular Function: receptor signaling protein activity (GO:0005057);; Molecular Function: insulin receptor binding (GO:0005158);; Molecular Function: phospholipid binding (GO:0005543);; Cellular Component: cytoplasm (GO:0005737);; Cellular Component: plasma membrane (GO:0005886);; Biological Process: transmembrane receptor protein tyrosine kinase signaling pathway (GO:0007169);; Biological Proce…	--	Docking protein 3 GN=Dok3 OS=Mus musculus (Mouse) PE=1 SV=1	docking protein 3 [Mus musculus]
ENSMUSG00000068101	122	289	5.43542	13.6573	0.00179165	1.18703	up	--	--	Cellular Component: kinetochore (GO:0000776);; Cellular Component: nucleus (GO:0005634);; Cellular Component: cytoplasm (GO:0005737);;	K11505|6.10006e-117|rno:315164|Cenpm, RGD1307309; centromere protein M; K11505 centromere protein M (A)	Centromere protein M GN=Cenpm OS=Mus musculus (Mouse) PE=2 SV=1	centromere protein M isoform 1 [Mus musculus]
ENSMUSG00000059555	238	534	4.10052	9.37118	0.00174373	1.1148	up	--	--	Molecular Function: ATP binding (GO:0005524);; Cellular Component: integral component of membrane (GO:0016021);; Molecular Function: nucleoside-triphosphatase activity (GO:0017111);; Cellular Component: intracellular membrane-bounded organelle (GO:0043231);; Cellular Component: cytoplasmic part (GO:0044444);; Biological Process: chaperone mediated protein folding requiring cofactor (GO:0051085);;	--	Torsin-4A GN=Tor4a OS=Mus musculus (Mouse) PE=2 SV=1	torsin-4A [Mus musculus]
ENSMUSG00000051159	363	800	23.6627	56.6422	0.00174035	1.09105	up	--	--	Biological Process: embryonic axis specification (GO:0000578);; Biological Process: vasculogenesis (GO:0001570);; Biological Process: branching involved in ureteric bud morphogenesis (GO:0001658);; Biological Process: developmental process involved in reproduction (GO:0003006);; Biological Process: heart morphogenesis (GO:0003007);; Biological Process: cardiac septum development (GO:0003279);; Bi…	--	Cbp/p300-interacting transactivator 1 GN=Cited1 OS=Mus musculus (Mouse) PE=1 SV=1	cbp/p300-interacting transactivator 1 isoform b [Mus musculus]
ENSMUSG00000044279	286	636	15.8201	35.4283	0.00173405	1.10296	up	--	--	Cellular Component: tight junction (GO:0005923);; Cellular Component: integral component of membrane (GO:0016021);; Cellular Component: apical plasma membrane (GO:0016324);; Molecular Function: SH3 domain binding (GO:0017124);; Cellular Component: protein complex (GO:0043234);; Biological Process: establishment of epithelial cell apical/basal polarity (GO:0045198);; Biological Process: cell-cell …	K06090|2.91936e-59|mmu:224912|Crb3, 5730439B18, AU015179, AU041752; crumbs homolog 3 (Drosophila); K06090 crumbs 3 (A)	Protein crumbs homolog 3 (Precursor) GN=Crb3 OS=Mus musculus (Mouse) PE=2 SV=1	crumbs homolog 3 (Drosophila), isoform CRA_b [Mus musculus]
ENSMUSG00000031278	722	1575	12.4247	25.0754	0.00170267	1.07822	up	[I]	Lipid transport and metabolism	Biological Process: long-chain fatty acid metabolic process (GO:0001676);; Molecular Function: long-chain fatty acid-CoA ligase activity (GO:0004467);; Molecular Function: ATP binding (GO:0005524);; Cellular Component: mitochondrial outer membrane (GO:0005741);; Cellular Component: peroxisome (GO:0005777);; Cellular Component: endoplasmic reticulum (GO:0005783);; Cellular Component: Golgi apparat…	K01897|0|cge:100760496|Acsl4; acyl-CoA synthetase long-chain family member 4; K01897 long-chain acyl-CoA synthetase [EC:6.2.1.3] (A)	Long-chain-fatty-acid--CoA ligase 4 GN=Acsl4 OS=Mus musculus (Mouse) PE=2 SV=2	long-chain-fatty-acid--CoA ligase 4 isoform 1 [Mus musculus]
ENSMUSG00000020218	643	1404	19.6045	42.087	0.00169093	1.07935	up	--	--	Cellular Component: extracellular region (GO:0005576);; Biological Process: multicellular organismal development (GO:0007275);; Molecular Function: Wnt-protein binding (GO:0017147);; Biological Process: negative regulation of Wnt signaling pathway (GO:0030178);; Biological Process: positive regulation of fat cell differentiation (GO:0045600);;	K01691|0|mmu:24117|Wif1, AW107799, WIF-1; Wnt inhibitory factor 1; K01691 WNT inhibitory factor 1 (A)	Wnt inhibitory factor 1 (Precursor) GN=Wif1 OS=Mus musculus (Mouse) PE=2 SV=1	wnt inhibitory factor 1 precursor [Mus musculus]
ENSMUSG00000030310	92	31	1.46523	0.471004	0.00168589	-1.55797	down	[R]	General function prediction only	Molecular Function: neurotransmitter:sodium symporter activity (GO:0005328);; Molecular Function: gamma-aminobutyric acid:sodium symporter activity (GO:0005332);; Molecular Function: protein binding (GO:0005515);; Cellular Component: cytoplasm (GO:0005737);; Cellular Component: integral component of plasma membrane (GO:0005887);; Biological Process: neurotransmitter transport (GO:0006836);; Biolo…	K05034|0|rno:79212|Slc6a1, Gabt1, Gat1; solute carrier family 6 (neurotransmitter transporter), member 1; K05034 solute carrier family 6 (neurotransmitter transporter, GABA) member 1 (A)	Sodium- and chloride-dependent GABA transporter 1 GN=Slc6a1 OS=Rattus norvegicus (Rat) PE=1 SV=1	sodium- and chloride-dependent GABA transporter 1 [Rattus norvegicus]
ENSMUSG00000032841	123	292	2.69569	5.182	0.00167093	1.19022	up	--	--	Biological Process: positive regulation of protein phosphorylation (GO:0001934);; Cellular Component: mitochondrion (GO:0005739);; Biological Process: positive regulation of phosphatidylinositol 3-kinase signaling (GO:0014068);;	--	Proline-rich protein 5-like GN=Prr5l OS=Mus musculus (Mouse) PE=1 SV=1	proline-rich protein 5-like [Mus musculus]
ENSMUSG00000039062	566	1238	8.86523	19.81	0.00167035	1.08154	up	[E]	Amino acid transport and metabolism	Biological Process: angiogenesis (GO:0001525);; Molecular Function: aminopeptidase activity (GO:0004177);; Cellular Component: endoplasmic reticulum-Golgi intermediate compartment (GO:0005793);; Biological Process: proteolysis (GO:0006508);; Biological Process: cellular aromatic compound metabolic process (GO:0006725);; Molecular Function: metallopeptidase activity (GO:0008237);; Molecular Functi…	K11140|0|mmu:16790|Anpep, AP-M, AP-N, Apn, Cd13, P150; alanyl (membrane) aminopeptidase (EC:3.4.11.2); K11140 aminopeptidase N [EC:3.4.11.2] (A)	Aminopeptidase N GN=Anpep OS=Mus musculus (Mouse) PE=1 SV=4	aminopeptidase N [Mus musculus]
ENSMUSG00000018774	41	119	2.54162	7.25536	0.00166417	1.45207	up	--	--	Cellular Component: lysosome (GO:0005764);; Cellular Component: endosome (GO:0005768);; Cellular Component: plasma membrane (GO:0005886);; Cellular Component: integral component of membrane (GO:0016021);; Biological Process: cellular response to organic substance (GO:0071310);;	K06501|2.68615e-176|mmu:12514|Cd68, Lamp4, Scard1, gp110; CD68 antigen; K06501 CD68 antigen (A)	Macrosialin (Precursor) GN=Cd68 OS=Mus musculus (Mouse) PE=2 SV=1	macrosialin precursor [Mus musculus]
ENSMUSG00000030759	1946	4277	38.7811	80.9498	0.00165264	1.09022	up	[Q]	Secondary metabolites biosynthesis, transport and catabolism	Cellular Component: peroxisomal membrane (GO:0005778);; Biological Process: ether lipid biosynthetic process (GO:0008611);; Biological Process: wax biosynthetic process (GO:0010025);; Cellular Component: integral component of membrane (GO:0016021);; Biological Process: long-chain fatty-acyl-CoA metabolic process (GO:0035336);; Biological Process: glycerophospholipid biosynthetic process (GO:00464…	K13356|0|tup:102474742|FAR1; fatty acyl CoA reductase 1; K13356 fatty acyl-CoA reductase [EC:1.2.1.-] (A)	Fatty acyl-CoA reductase 1 GN=Far1 OS=Mus musculus (Mouse) PE=1 SV=1	fatty acyl-CoA reductase 1 [Mus musculus]
Mouse_newGene_1940	63	17	1.26856	0.333563	0.00164886	-1.82497	down	--	--	--	--	--	fumarylacetoacetase-like protein [Cricetulus griseus]
ENSMUSG00000047443	4	35	0.0977654	0.7497	0.00164783	2.61878	up	--	--	Cellular Component: extracellular space (GO:0005615);; Biological Process: regulation of fatty acid metabolic process (GO:0019217);; Biological Process: positive regulation of insulin secretion involved in cellular response to glucose stimulus (GO:0035774);; Molecular Function: protein homodimerization activity (GO:0042803);; Biological Process: negative regulation of gluconeogenesis (GO:0045721)…	--	Erythroferrone (Precursor) GN=Fam132b OS=Mus musculus (Mouse) PE=1 SV=1	protein FAM132B precursor [Mus musculus]
ENSMUSG00000035239	56	151	1.18924	3.05628	0.00164419	1.35761	up	--	--	Cellular Component: mitochondrion (GO:0005739);; Cellular Component: plasma membrane (GO:0005886);; Biological Process: carbohydrate metabolic process (GO:0005975);; Molecular Function: exo-alpha-(2->3)-sialidase activity (GO:0052794);; Molecular Function: exo-alpha-(2->6)-sialidase activity (GO:0052795);; Molecular Function: exo-alpha-(2->8)-sialidase activity (GO:0052796);;	K12357|0|mmu:50877|Neu3; neuraminidase 3 (EC:3.2.1.18); K12357 sialidase-2/3/4 [EC:3.2.1.18] (A)	Sialidase-3 GN=Neu3 OS=Mus musculus (Mouse) PE=1 SV=1	sialidase-3 [Mus musculus]
ENSMUSG00000041272	1415	691	24.8583	11.7254	0.00163896	-1.07714	down	--	--	Molecular Function: DNA binding (GO:0003677);; Cellular Component: nucleus (GO:0005634);;	--	Thymocyte selection-associated high mobility group box protein TOX GN=Tox OS=Mus musculus (Mouse) PE=1 SV=2	thymocyte selection-associated high mobility group box protein TOX [Mus musculus]
ENSMUSG00000026683	92	227	2.95991	7.26117	0.00163647	1.24147	up	--	--	Cellular Component: condensed chromosome kinetochore (GO:0000777);; Cellular Component: synaptonemal complex (GO:0000795);; Biological Process: mitotic nuclear division (GO:0007067);; Biological Process: attachment of spindle microtubules to kinetochore (GO:0008608);; Cellular Component: Ndc80 complex (GO:0031262);; Biological Process: cell division (GO:0051301);;	K11548|0|mmu:66977|Nuf2, 2410003C07Rik, AU044112, C85691, Cdca1, NUF2R; NUF2, NDC80 kinetochore complex component, homolog (S. cerevisiae); K11548 kinetochore protein Nuf2 (A)	Kinetochore protein Nuf2 GN=Nuf2 OS=Mus musculus (Mouse) PE=2 SV=2	kinetochore protein Nuf2 [Mus musculus]
ENSMUSG00000028865	334	153	17.402	7.88421	0.00163579	-1.16172	down	--	--	Cellular Component: integral component of membrane (GO:0016021);;	--	CD164 sialomucin-like 2 protein (Precursor) GN=Cd164l2 OS=Mus musculus (Mouse) PE=2 SV=1	CD164 sialomucin-like 2 protein precursor [Mus musculus]
ENSMUSG00000027469	266	595	4.01114	8.78024	0.00163233	1.11102	up	--	--	Molecular Function: nucleotide binding (GO:0000166);; Cellular Component: spindle pole (GO:0000922);; Molecular Function: mRNA 3'-UTR binding (GO:0003730);; Cellular Component: nucleolus (GO:0005730);; Cellular Component: cytoplasm (GO:0005737);; Cellular Component: aster (GO:0005818);; Cellular Component: polysome (GO:0005844);; Cellular Component: spindle microtubule (GO:0005876);; Biological P…	K16812|0|mmu:72119|Tpx2, 2610005B21Rik, DIL2, REPP86, p100; TPX2, microtubule-associated protein homolog (Xenopus laevis); K16812 targeting protein for Xklp2 (A)	Targeting protein for Xklp2 GN=Tpx2 OS=Mus musculus (Mouse) PE=1 SV=1	targeting protein for Xklp2 [Mus musculus]
ENSMUSG00000027715	249	559	6.49223	13.8676	0.0016216	1.11589	up	[D]	Cell cycle control, cell division, chromosome partitioning	Biological Process: regulation of cyclin-dependent protein serine/threonine kinase activity (GO:0000079);; Cellular Component: female pronucleus (GO:0001939);; Cellular Component: male pronucleus (GO:0001940);; Molecular Function: calcium channel activity (GO:0005262);; Cellular Component: cytoplasm (GO:0005737);; Biological Process: mitotic nuclear division (GO:0007067);; Biological Process: Ras…	K06627|0|mmu:12428|Ccna2, AA408589, Ccn-1, Ccn1, Ccna, CycA2, Cyca; cyclin A2; K06627 cyclin A (A)	Cyclin-A2 GN=Ccna2 OS=Mus musculus (Mouse) PE=1 SV=2	cyclin-A2 [Mus musculus]
ENSMUSG00000031880	33	102	1.17622	3.72214	0.00160205	1.53178	up	[R]	General function prediction only	Molecular Function: magnesium ion binding (GO:0000287);; Molecular Function: transcription corepressor activity (GO:0003714);; Molecular Function: GTPase activity (GO:0003924);; Molecular Function: calmodulin binding (GO:0005516);; Molecular Function: GTP binding (GO:0005525);; Cellular Component: nucleus (GO:0005634);; Biological Process: GTP catabolic process (GO:0006184);; Biological Process: …	K07845|1.1727e-179|mmu:56437|Rrad, REM3, Rad; Ras-related associated with diabetes; K07845 Ras-related associated with diabetes (A)	GTP-binding protein RAD GN=Rrad OS=Mus musculus (Mouse) PE=1 SV=1	GTP-binding protein RAD [Mus musculus]
ENSMUSG00000021047	196	83	2.44246	0.938913	0.00160098	-1.26589	down	--	--	Biological Process: mRNA splicing, via spliceosome (GO:0000398);; Molecular Function: mRNA binding (GO:0003729);; Molecular Function: protein binding (GO:0005515);; Cellular Component: nucleus (GO:0005634);; Biological Process: nervous system development (GO:0007399);;	K14944|0|pon:100437941|NOVA1; neuro-oncological ventral antigen 1; K14944 RNA-binding protein Nova (A)	RNA-binding protein Nova-1 GN=Nova1 OS=Mus musculus (Mouse) PE=1 SV=2	RNA-binding protein Nova-1 [Mus musculus]
ENSMUSG00000052468	25	1	1.42252	0.0571031	0.001598	-3.266	down	--	--	Biological Process: cytokine production (GO:0001816);; Molecular Function: transporter activity (GO:0005215);; Molecular Function: fatty acid binding (GO:0005504);; Cellular Component: nucleus (GO:0005634);; Cellular Component: cytosol (GO:0005829);; Biological Process: negative regulation of protein kinase activity (GO:0006469);; Biological Process: fatty acid metabolic process (GO:0006631);; Bi…	--	Myelin P2 protein GN=Pmp2 OS=Mus musculus (Mouse) PE=2 SV=2	myelin P2 protein [Mus musculus]
ENSMUSG00000010803	82	26	1.58025	0.875764	0.00159569	-1.63337	down	--	--	Biological Process: regulation of neurotransmitter levels (GO:0001505);; Molecular Function: GABA-A receptor activity (GO:0004890);; Molecular Function: inhibitory extracellular ligand-gated ion channel activity (GO:0005237);; Molecular Function: chloride channel activity (GO:0005254);; Molecular Function: protein binding (GO:0005515);; Cellular Component: integral component of plasma membrane (G…	K05175|0|rno:29705|Gabra1; gamma-aminobutyric acid (GABA) A receptor, alpha 1; K05175 gamma-aminobutyric acid receptor subunit alpha (A)	Gamma-aminobutyric acid receptor subunit alpha-1 (Precursor) GN=Gabra1 OS=Rattus norvegicus (Rat) PE=1 SV=1	gamma-aminobutyric acid receptor subunit alpha-1 precursor [Mus musculus]
ENSMUSG00000050105	50	11	2.18162	0.551372	0.00159159	-2.05388	down	--	--	--	--	Protein FAM110D GN=Fam110d OS=Mus musculus (Mouse) PE=2 SV=2	protein FAM110D [Mus musculus]
ENSMUSG00000025867	1597	779	15.0979	7.36421	0.00156873	-1.07899	down	[J]	Translation, ribosomal structure and biogenesis	Molecular Function: neurotransmitter transporter activity (GO:0005326);; Cellular Component: cytosol (GO:0005829);; Biological Process: synaptic vesicle exocytosis (GO:0016079);; Molecular Function: syntaxin-1 binding (GO:0017075);; Biological Process: insulin secretion (GO:0030073);; Cellular Component: dendrite (GO:0030425);; Cellular Component: neuronal cell body (GO:0043025);; Cellular Compon…	K15294|3.68074e-55|umr:103664769|CPLX2; complexin 2; K15294 complexin-1/2 (A)	Complexin-2 GN=Cplx2 OS=Rattus norvegicus (Rat) PE=1 SV=1	PREDICTED: hypothetical protein LOC100768790 [Cricetulus griseus]
ENSMUSG00000040729	218	94	3.06438	1.31106	0.00155836	-1.24222	down	--	--	Molecular Function: single-stranded DNA binding (GO:0003697);; Biological Process: ATP catabolic process (GO:0006200);; Biological Process: mismatch repair (GO:0006298);; Biological Process: reciprocal meiotic recombination (GO:0007131);; Molecular Function: ATPase activity (GO:0016887);; Cellular Component: MutLalpha complex (GO:0032389);; Molecular Function: MutSalpha complex binding (GO:003240…	--	Uncharacterized protein KIAA1377 GN=Kiaa1377 OS=Mus musculus (Mouse) PE=2 SV=1	uncharacterized protein KIAA1377 [Mus musculus]
ENSMUSG00000033770	329	150	9.08118	4.1856	0.00153187	-1.16829	down	[P]	Inorganic ion transport and metabolism	Cellular Component: Golgi membrane (GO:0000139);; Molecular Function: voltage-gated chloride channel activity (GO:0005247);; Molecular Function: protein binding (GO:0005515);; Cellular Component: endoplasmic reticulum (GO:0005783);; Cellular Component: integral component of plasma membrane (GO:0005887);; Biological Process: body fluid secretion (GO:0007589);; Biological Process: response to pH (G…	K05017|0|mmu:12733|Clcnka, C75963, CLC-K1, Clcnk1; chloride channel Ka; K05017 chloride channel Ka (A)	Chloride channel protein ClC-Ka GN=Clcnka OS=Mus musculus (Mouse) PE=1 SV=2	chloride channel protein ClC-Ka [Mus musculus]
ENSMUSG00000029651	510	241	7.37767	3.92191	0.0015232	-1.12056	down	--	--	Cellular Component: centrosome (GO:0005813);; Cellular Component: cytoplasmic microtubule (GO:0005881);; Molecular Function: microtubule binding (GO:0008017);; Molecular Function: protein homodimerization activity (GO:0042803);;	--	Microtubule-associated tumor suppressor candidate 2 homolog GN=Mtus2 OS=Mus musculus (Mouse) PE=2 SV=1	microtubule-associated tumor suppressor candidate 2 homolog [Mus musculus]
ENSMUSG00000035021	268	601	2.96983	8.0687	0.00152151	1.11472	up	--	--	Cellular Component: nuclear chromosome (GO:0000228);; Molecular Function: protein binding (GO:0005515);; Biological Process: DNA-dependent DNA replication (GO:0006261);; Biological Process: chromatin remodeling (GO:0006338);; Biological Process: regulation of transcription, DNA-templated (GO:0006355);; Molecular Function: zinc ion binding (GO:0008270);; Cellular Component: CHRAC (GO:0008623);;	K11655|0|mmu:217578|Baz1a, Acf1, B930060C03, BC065123, Gtl5, Wcrf180, cbp146; bromodomain adjacent to zinc finger domain 1A; K11655 bromodomain adjacent to zinc finger domain protein 1A (A)	Bromodomain adjacent to zinc finger domain protein 1A GN=Baz1a OS=Mus musculus (Mouse) PE=1 SV=3	RecName: Full=Bromodomain adjacent to zinc finger domain protein 1A; AltName: Full=Cbp146
ENSMUSG00000023022	2384	5272	29.2465	64.7323	0.00152116	1.09923	up	--	--	Cellular Component: stress fiber (GO:0001725);; Molecular Function: actin monomer binding (GO:0003785);; Cellular Component: cytoplasm (GO:0005737);; Cellular Component: plasma membrane (GO:0005886);; Cellular Component: focal adhesion (GO:0005925);; Molecular Function: zinc ion binding (GO:0008270);; Biological Process: negative regulation of actin filament depolymerization (GO:0030835);; Biolog…	--	LIM domain and actin-binding protein 1 GN=Lima1 OS=Mus musculus (Mouse) PE=1 SV=3	LIM domain and actin-binding protein 1 isoform a [Mus musculus]
ENSMUSG00000006154	245	552	4.64317	10.5829	0.00151874	1.12096	up	--	--	Cellular Component: ruffle (GO:0001726);; Cellular Component: cytoplasm (GO:0005737);; Biological Process: actin filament organization (GO:0007015);; Biological Process: Rac protein signal transduction (GO:0016601);; Biological Process: cellular component assembly (GO:0022607);; Biological Process: adult behavior (GO:0030534);; Biological Process: regulation of actin filament length (GO:0030832);…	K17277|0|mmu:67425|Eps8l1, 2310051G19Rik, 4632407K17Rik, AW060268, DRC3, EPS8R1; EPS8-like 1; K17277 epidermal growth factor receptor kinase substrate 8 (A)	Epidermal growth factor receptor kinase substrate 8-like protein 1 GN=Eps8l1 OS=Mus musculus (Mouse) PE=1 SV=1	epidermal growth factor receptor kinase substrate 8-like protein 1 [Mus musculus]
Mouse_newGene_364	59	15	1.9203	0.531555	0.00150752	-1.89465	down	--	--	--	--	--	mCG53020, isoform CRA_b [Mus musculus]
ENSMUSG00000035093	3737	1811	37.586	17.0595	0.00150246	-1.08945	down	--	--	--	--	Selenocysteine insertion sequence-binding protein 2-like GN=Secisbp2l OS=Mus musculus (Mouse) PE=1 SV=2	selenocysteine insertion sequence-binding protein 2-like [Mus musculus]
ENSMUSG00000043004	1304	634	29.4109	17.4856	0.0014896	-1.08329	down	--	--	Biological Process: activation of MAPK activity (GO:0000187);; Molecular Function: GTPase activity (GO:0003924);; Molecular Function: signal transducer activity (GO:0004871);; Cellular Component: heterotrimeric G-protein complex (GO:0005834);; Biological Process: energy reserve metabolic process (GO:0006112);; Biological Process: GTP catabolic process (GO:0006184);; Biological Process: adenylate …	K07826|2.60134e-44|xtr:448567|gng2; guanine nucleotide binding protein (G protein), gamma 2; K07826 guanine nucleotide-binding protein G(I)/G(S)/G(O) subunit gamma-2 (A)	Guanine nucleotide-binding protein G(I)/G(S)/G(O) subunit gamma-2 (Precursor) GN=Gng2 OS=Mus musculus (Mouse) PE=2 SV=2	guanine nucleotide-binding protein G(I)/G(S)/G(O) subunit gamma-2 precursor [Mus musculus]
ENSMUSG00000079051	131	50	1.43951	0.572612	0.0014866	-1.40146	down	--	--	Molecular Function: structural molecule activity (GO:0005198);; Biological Process: cell adhesion (GO:0007155);; Biological Process: nervous system development (GO:0007399);; Cellular Component: actin cytoskeleton (GO:0015629);; Biological Process: single-organism developmental process (GO:0044767);;	--	Catenin alpha-2 GN=Ctnna2 OS=Mus musculus (Mouse) PE=1 SV=3	PREDICTED: uncharacterized protein LOC668894 [Mus musculus]
ENSMUSG00000036777	217	493	4.35857	6.23417	0.0014755	1.13218	up	--	--	Biological Process: cytokinesis (GO:0000910);; Molecular Function: actin binding (GO:0003779);; Molecular Function: phospholipid binding (GO:0005543);; Cellular Component: nucleus (GO:0005634);; Cellular Component: actomyosin contractile ring (GO:0005826);; Biological Process: mitotic nuclear division (GO:0007067);;	K18621|0|mmu:68743|Anln, 1110037A17Rik, 2900037I21Rik, C78101, Scraps; anillin, actin binding protein; K18621 actin-binding protein anillin (A)	Actin-binding protein anillin GN=Anln OS=Mus musculus (Mouse) PE=1 SV=2	anillin, actin binding protein (scraps homolog, Drosophila), isoform CRA_b [Mus musculus]
ENSMUSG00000041540	609	290	5.66213	2.78079	0.0014574	-1.11054	down	--	--	Biological Process: in utero embryonic development (GO:0001701);; Molecular Function: sequence-specific DNA binding transcription factor activity (GO:0003700);; Cellular Component: nucleus (GO:0005634);; Biological Process: central nervous system neuron differentiation (GO:0021953);; Biological Process: positive regulation of chondrocyte differentiation (GO:0032332);; Molecular Function: transcri…	K09269|0|rno:140587|Sox5, Sox5l1; SRY (sex determining region Y)-box 5; K09269 transcription factor SOX5/6/13 (SOX group D) (A)	Transcription factor SOX-5 GN=Sox5 OS=Mus musculus (Mouse) PE=1 SV=2	transcription factor SOX-5 isoform a [Mus musculus]
ENSMUSG00000055633	597	284	33.0228	17.1607	0.00145585	-1.11188	down	[R]	General function prediction only	Molecular Function: DNA binding (GO:0003677);; Cellular Component: nucleus (GO:0005634);; Biological Process: regulation of transcription, DNA-templated (GO:0006355);; Molecular Function: metal ion binding (GO:0046872);;	--	Zinc finger protein 580 GN=Znf580 OS=Mus musculus (Mouse) PE=2 SV=1	zinc finger protein 580 [Mus musculus]
ENSMUSG00000026770	5	38	0.103048	0.628269	0.00145339	2.50282	up	--	--	Biological Process: inflammatory response to antigenic stimulus (GO:0002437);; Molecular Function: interleukin-2 receptor activity (GO:0004911);; Biological Process: activation-induced cell death of T cells (GO:0006924);; Biological Process: Notch signaling pathway (GO:0007219);; Molecular Function: drug binding (GO:0008144);; Cellular Component: external side of plasma membrane (GO:0009897);; Ce…	K05068|7.21738e-179|mmu:16184|Il2ra, CD25, Il2r, Ly-43; interleukin 2 receptor, alpha chain; K05068 interleukin 2 receptor alpha (A)	Interleukin-2 receptor subunit alpha (Precursor) GN=Il2ra OS=Mus musculus (Mouse) PE=2 SV=1	interleukin-2 receptor subunit alpha precursor [Mus musculus]
ENSMUSG00000034471	1742	847	15.9341	8.15545	0.00143618	-1.08378	down	[R]	General function prediction only	Cellular Component: cytoplasm (GO:0005737);;	--	Caskin-2 GN=Caskin2 OS=Mus musculus (Mouse) PE=1 SV=3	caskin-2 [Mus musculus]
ENSMUSG00000030187	0	23	0	1.12408	0.00142905	3.72866	up	--	--	Cellular Component: plasma membrane (GO:0005886);; Biological Process: cell adhesion (GO:0007155);; Cellular Component: integral component of membrane (GO:0016021);; Biological Process: natural killer cell activation (GO:0030101);; Molecular Function: carbohydrate binding (GO:0030246);;	--	Killer cell lectin-like receptor 2 GN=Klra2 OS=Mus musculus (Mouse) PE=2 SV=1	killer cell lectin-like receptor 2 isoform 1 [Mus musculus]
ENSMUSG00000017607	0	23	0.010993	0.276402	0.00142905	3.72866	up	--	--	Molecular Function: actin binding (GO:0003779);; Cellular Component: cytoplasm (GO:0005737);; Cellular Component: cytoskeleton (GO:0005856);; Cellular Component: focal adhesion (GO:0005925);; Biological Process: apoptotic process (GO:0006915);; Biological Process: protein localization (GO:0008104);;	K18080|0|mmu:217169|Tns4, 9930017A07Rik, AA589547, AU016405, Cten; tensin 4; K18080 tensin (A)	Tensin-4 (Precursor) GN=Tns4 OS=Mus musculus (Mouse) PE=2 SV=2	tensin-4 precursor [Mus musculus]
ENSMUSG00000009281	146	343	12.3833	30.0597	0.00140487	1.1771	up	--	--	Biological Process: retinoid metabolic process (GO:0001523);; Biological Process: in utero embryonic development (GO:0001701);; Molecular Function: receptor binding (GO:0005102);; Cellular Component: extracellular region (GO:0005576);; Biological Process: defense response (GO:0006952);; Biological Process: positive regulation of macrophage chemotaxis (GO:0010759);; Cellular Component: extracellul…	K10044|1.85148e-115|mmu:71660|Rarres2, 0610007L05Rik, AI303516; retinoic acid receptor responder (tazarotene induced) 2; K10044 retinoic acid receptor responder protein 2 (A)	Retinoic acid receptor responder protein 2 (Precursor) GN=Rarres2 OS=Mus musculus (Mouse) PE=1 SV=1	retinoic acid receptor responder protein 2 precursor [Mus musculus]
ENSMUSG00000053465	31	3	1.09461	0.115776	0.00139695	-2.79575	down	--	--	Molecular Function: sulfotransferase activity (GO:0008146);; Cellular Component: integral component of membrane (GO:0016021);; Biological Process: neuron development (GO:0048666);;	K08103|0|mmu:50787|Hs6st3, 6OST3, HS6ST-3; heparan sulfate 6-O-sulfotransferase 3 (EC:2.8.2.-); K08103 heparan sulfate 6-O-sulfotransferase HS6ST3 [EC:2.8.2.-] (A)	Heparan-sulfate 6-O-sulfotransferase 3 GN=Hs6st3 OS=Mus musculus (Mouse) PE=1 SV=2	heparan-sulfate 6-O-sulfotransferase 3 precursor [Mus musculus]
ENSMUSG00000026514	97	33	1.88894	0.517615	0.00139581	-1.54768	down	--	--	Molecular Function: protein binding (GO:0005515);; Cellular Component: endoplasmic reticulum membrane (GO:0005789);; Cellular Component: postsynaptic density (GO:0014069);; Molecular Function: channel regulator activity (GO:0016247);; Cellular Component: cell junction (GO:0030054);; Cellular Component: alpha-amino-3-hydroxy-5-methyl-4-isoxazolepropionic acid selective glutamate receptor complex (…	--	Protein cornichon homolog 3 GN=Cnih3 OS=Mus musculus (Mouse) PE=2 SV=1	protein cornichon homolog 3 isoform 1 [Mus musculus]
ENSMUSG00000004231	239	104	3.11665	1.5318	0.00138768	-1.23072	down	--	--	Biological Process: negative regulation of transcription from RNA polymerase II promoter (GO:0000122);; Molecular Function: core promoter proximal region sequence-specific DNA binding (GO:0000987);; Biological Process: cell fate determination (GO:0001709);; Biological Process: neural tube closure (GO:0001843);; Biological Process: optic cup morphogenesis involved in camera-type eye development (G…	K15608|0|rno:293992|Pax2; paired box 2; K15608 paired box protein 2 (A)	Paired box protein Pax-2 GN=Pax2 OS=Mus musculus (Mouse) PE=1 SV=2	paired box gene 2 [Mus musculus]
ENSMUSG00000006717	199	456	20.2678	47.2427	0.00137948	1.14391	up	[Q]	Secondary metabolites biosynthesis, transport and catabolism	Cellular Component: mitochondrion (GO:0005739);; Molecular Function: acyl-CoA hydrolase activity (GO:0047617);; Biological Process: protein homotetramerization (GO:0051289);;	K17362|3.56961e-87|mmu:66834|Acot13, 0610006O17Rik, Them2; acyl-CoA thioesterase 13; K17362 acyl-coenzyme A thioesterase 13 [EC:3.1.2.-] (A)	Acyl-coenzyme A thioesterase 13, N-terminally processed GN=Acot13 OS=Mus musculus (Mouse) PE=1 SV=1	acyl-coenzyme A thioesterase 13 [Mus musculus]
ENSMUSG00000039958	125	299	6.84947	15.4249	0.00134949	1.20125	up	[R]	General function prediction only	Cellular Component: cytoplasm (GO:0005737);; Biological Process: protein methylation (GO:0006479);; Molecular Function: protein methyltransferase activity (GO:0008276);;	--	Protein N-lysine methyltransferase METTL20 (Precursor) GN=Mettl20 OS=Mus musculus (Mouse) PE=2 SV=1	methyltransferase-like protein 20 isoform a [Mus musculus]
ENSMUSG00000074364	404	897	4.55637	10.0774	0.00134227	1.10214	up	--	--	Molecular Function: GTPase activity (GO:0003924);; Molecular Function: calcium ion binding (GO:0005509);; Molecular Function: ATP binding (GO:0005524);; Molecular Function: GTP binding (GO:0005525);; Cellular Component: lipid particle (GO:0005811);; Cellular Component: plasma membrane (GO:0005886);; Biological Process: GTP catabolic process (GO:0006184);; Biological Process: endocytosis (GO:00068…	K12469|0|mmu:259300|Ehd2, BC027084, C130052H20Rik; EH-domain containing 2; K12469 EH domain-containing protein 2 (A)	EH domain-containing protein 2 GN=Ehd2 OS=Mus musculus (Mouse) PE=1 SV=1	EH domain-containing protein 2 [Mus musculus]
ENSMUSG00000032318	898	432	22.9289	10.1135	0.00133562	-1.0975	down	[K]	Transcription	Biological Process: negative regulation of transcription from RNA polymerase II promoter (GO:0000122);; Molecular Function: RNA polymerase II activating transcription factor binding (GO:0001102);; Molecular Function: RNA polymerase II transcription coactivator activity (GO:0001105);; Molecular Function: enhancer sequence-specific DNA binding (GO:0001158);; Biological Process: neural crest cell mi…	K18492|0|mmu:104360|Isl2, 3110001N10Rik; insulin related protein 2 (islet 2); K18492 insulin gene enhancer protein ISL-2 (A)	Insulin gene enhancer protein ISL-2 GN=Isl2 OS=Mus musculus (Mouse) PE=1 SV=2	insulin gene enhancer protein ISL-2 [Mus musculus]
ENSMUSG00000048304	349	159	5.24241	2.10371	0.00132409	-1.16992	down	[S]	Function unknown	Biological Process: synaptic transmission (GO:0007268);; Biological Process: axonogenesis (GO:0007409);; Biological Process: grooming behavior (GO:0007625);; Biological Process: response to xenobiotic stimulus (GO:0009410);; Cellular Component: integral component of membrane (GO:0016021);; Biological Process: striatum development (GO:0021756);; Biological Process: adult behavior (GO:0030534);; Bi…	--	SLIT and NTRK-like protein 3 (Precursor) GN=Slitrk3 OS=Mus musculus (Mouse) PE=2 SV=2	SLIT and NTRK-like protein 3 precursor [Mus musculus]
ENSMUSG00000032827	919	442	6.06207	2.78515	0.0013095	-1.09791	down	--	--	Molecular Function: actin binding (GO:0003779);; Biological Process: actin filament organization (GO:0007015);; Biological Process: calcium-mediated signaling (GO:0019722);; Cellular Component: cell junction (GO:0030054);; Cellular Component: filopodium (GO:0030175);; Cellular Component: growth cone (GO:0030426);; Cellular Component: cortical actin cytoskeleton (GO:0030864);; Biological Process: …	K17551|0|ngi:103725226|Ppp1r9a; protein phosphatase 1, regulatory subunit 9A; K17551 neurabin (A)	Neurabin-1 GN=Ppp1r9a OS=Rattus norvegicus (Rat) PE=1 SV=1	protein phosphatase 1, regulatory (inhibitor) subunit 9A, isoform CRA_a [Mus musculus]
ENSMUSG00000024397	19	72	1.46459	5.26521	0.00130344	1.78208	up	--	--	Biological Process: microglial cell activation (GO:0001774);; Cellular Component: phagocytic cup (GO:0001891);; Biological Process: positive regulation of T cell mediated cytotoxicity (GO:0001916);; Biological Process: positive regulation of protein phosphorylation (GO:0001934);; Biological Process: antigen processing and presentation of peptide antigen via MHC class I (GO:0002474);; Molecular Fu…	K18617|1.09823e-101|mmu:11629|Aif1, AI607846, AIF-1, D17H6S50E, G1, Iba1; allograft inflammatory factor 1; K18617 allograft inflammatory factor 1 (A)	Allograft inflammatory factor 1 GN=Aif1 OS=Mus musculus (Mouse) PE=1 SV=1	allograft inflammatory factor 1 [Mus musculus]
ENSMUSG00000027827	154	61	4.57225	1.4408	0.00128814	-1.35443	down	[C]	Energy production and conversion	Molecular Function: voltage-gated potassium channel activity (GO:0005249);; Molecular Function: protein binding (GO:0005515);; Cellular Component: cytoplasm (GO:0005737);; Biological Process: synaptic transmission (GO:0007268);; Biological Process: learning or memory (GO:0007611);; Cellular Component: voltage-gated potassium channel complex (GO:0008076);; Molecular Function: potassium channel reg…	K04882|0|rno:29737|Kcnab1, KvBeta3; potassium voltage-gated channel, shaker-related subfamily, beta member 1; K04882 potassium voltage-gated channel Shaker-related subfamily A, beta member 1 (A)	Voltage-gated potassium channel subunit beta-1 GN=Kcnab1 OS=Mus musculus (Mouse) PE=2 SV=2	voltage-gated potassium channel subunit beta-1 [Mus musculus]
ENSMUSG00000027359	214	91	5.47375	2.0719	0.00127383	-1.26159	down	[IQ]	--	Biological Process: fatty acid alpha-oxidation (GO:0001561);; Biological Process: long-chain fatty acid metabolic process (GO:0001676);; Molecular Function: long-chain fatty acid-CoA ligase activity (GO:0004467);; Molecular Function: receptor binding (GO:0005102);; Molecular Function: ATP binding (GO:0005524);; Cellular Component: mitochondrion (GO:0005739);; Cellular Component: integral componen…	K08746|0|mmu:26458|Slc27a2, ACSVL1, FATP2, VLCS, Vlac, Vlacs; solute carrier family 27 (fatty acid transporter), member 2 (EC:6.2.1.3); K08746 solute carrier family 27 (fatty acid transporter), member 2 [EC:6.2.1.- 6.2.1.3] (A)	Very long-chain acyl-CoA synthetase GN=Slc27a2 OS=Mus musculus (Mouse) PE=1 SV=2	very long-chain acyl-CoA synthetase [Mus musculus]
ENSMUSG00000059743	981	2164	48.7108	108.922	0.00127041	1.0948	up	[H]	Coenzyme transport and metabolism	Molecular Function: dimethylallyltranstransferase activity (GO:0004161);; Molecular Function: farnesyltranstransferase activity (GO:0004311);; Molecular Function: geranyltranstransferase activity (GO:0004337);; Cellular Component: nucleolus (GO:0005730);; Cellular Component: mitochondrial matrix (GO:0005759);; Cellular Component: peroxisome (GO:0005777);; Biological Process: spermatogenesis (GO:0…	K00787|0|mmu:110196|Fdps, 6030492I17Rik, AI256750, Fdpsl1, mKIAA1293; farnesyl diphosphate synthetase (EC:2.5.1.1 2.5.1.10); K00787 farnesyl diphosphate synthase [EC:2.5.1.1 2.5.1.10] (A)	Farnesyl pyrophosphate synthase GN=Fdps OS=Mus musculus (Mouse) PE=1 SV=1	farnesyl pyrophosphate synthase isoform 2 [Mus musculus]
ENSMUSG00000030494	894	1972	14.8213	32.9393	0.00126602	1.0946	up	--	--	Molecular Function: small GTPase regulator activity (GO:0005083);; Cellular Component: cytoplasm (GO:0005737);; Biological Process: signal transduction (GO:0007165);; Biological Process: regulation of catalytic activity (GO:0050790);;	--	Rhophilin-2 GN=Rhpn2 OS=Mus musculus (Mouse) PE=1 SV=2	rhophilin-2 [Mus musculus]
ENSMUSG00000037106	126	47	0.914896	0.338708	0.00125864	-1.43204	down	--	--	Molecular Function: calcium ion binding (GO:0005509);; Molecular Function: protein binding (GO:0005515);; Biological Process: synaptic vesicle exocytosis (GO:0016079);; Cellular Component: synaptic vesicle membrane (GO:0030672);; Cellular Component: membrane part (GO:0044425);;	--	Otoferlin GN=Otof OS=Mus musculus (Mouse) PE=1 SV=1	PREDICTED: fer-1-like protein 6 [Mus musculus]
ENSMUSG00000026088	71	185	4.427	10.8454	0.00125708	1.31455	up	[O]	Posttranslational modification, protein turnover, chaperones	Biological Process: mitotic cytokinesis (GO:0000281);; Biological Process: cytokinetic cell separation (GO:0000920);; Biological Process: transport (GO:0006810);; Cellular Component: extrinsic component of membrane (GO:0019898);; Cellular Component: midbody (GO:0030496);; Cellular Component: late endosome membrane (GO:0031902);;	--	MIT domain-containing protein 1 GN=Mitd1 OS=Mus musculus (Mouse) PE=1 SV=1	MIT domain-containing protein 1 [Mus musculus]
ENSMUSG00000038637	274	121	5.61673	2.41071	0.00125048	-1.21166	down	[S]	Function unknown	--	--	Leucine-rich repeat-containing protein 56 GN=Lrrc56 OS=Mus musculus (Mouse) PE=2 SV=1	leucine-rich repeat-containing protein 56 isoform a [Mus musculus]
ENSMUSG00000039153	109	266	1.27818	3.55205	0.0012445	1.22821	up	--	--	Cellular Component: nuclear chromatin (GO:0000790);; Biological Process: endochondral ossification (GO:0001958);; Biological Process: osteoblast fate commitment (GO:0002051);; Biological Process: chondrocyte development (GO:0002063);; Biological Process: osteoblast development (GO:0002076);; Molecular Function: chromatin binding (GO:0003682);; Molecular Function: sequence-specific DNA binding tra…	K09278|0|ptr:472017|RUNX2; runt-related transcription factor 2; K09278 runt-related transcription factor 2 (A)	Runt-related transcription factor 2 GN=Runx2 OS=Mus musculus (Mouse) PE=1 SV=2	Osf2 [Mus musculus]
ENSMUSG00000019803	619	293	12.5341	5.26623	0.00124267	-1.11921	down	--	--	Biological Process: negative regulation of transcription from RNA polymerase II promoter (GO:0000122);; Molecular Function: RNA polymerase II core promoter proximal region sequence-specific DNA binding transcription factor activity involved in positive regulation of transcription (GO:0001077);; Molecular Function: RNA polymerase II core promoter proximal region sequence-specific DNA binding trans…	K08545|0|mmu:21907|Nr2e1, Mtl1, Mtll, TLL, Tlx, XTLL, fierce, frc, tailless; nuclear receptor subfamily 2, group E, member 1; K08545 nuclear receptor subfamily 2 group E member 1 (A)	Nuclear receptor subfamily 2 group E member 1 GN=Nr2e1 OS=Mus musculus (Mouse) PE=1 SV=1	nuclear receptor subfamily 2 group E member 1 [Mus musculus]
ENSMUSG00000031250	53	12	3.02579	0.687559	0.001242	-2.02717	down	--	--	Biological Process: endothelial cell morphogenesis (GO:0001886);; Biological Process: negative regulation of endothelial cell proliferation (GO:0001937);; Cellular Component: cell surface (GO:0009986);; Cellular Component: integral component of membrane (GO:0016021);; Biological Process: negative regulation of angiogenesis (GO:0016525);; Biological Process: tendon cell differentiation (GO:0035990…	--	Tenomodulin GN=Tnmd OS=Mus musculus (Mouse) PE=2 SV=1	tenomodulin [Mus musculus]
ENSMUSG00000019866	405	902	2.70311	6.24037	0.00124013	1.10659	up	--	--	Biological Process: visual perception (GO:0007601);; Cellular Component: integral component of membrane (GO:0016021);; Biological Process: melanin biosynthetic process (GO:0042438);; Biological Process: developmental pigmentation (GO:0048066);; Biological Process: response to stimulus (GO:0050896);;	--	Beta/gamma crystallin domain-containing protein 3 GN=Crybg3 OS=Mus musculus (Mouse) PE=1 SV=2	absent in melanoma 1 protein [Mus musculus]
ENSMUSG00000002771	330	149	4.74289	2.05944	0.00123918	-1.18218	down	--	--	Biological Process: startle response (GO:0001964);; Molecular Function: N-methyl-D-aspartate selective glutamate receptor activity (GO:0004972);; Molecular Function: extracellular-glutamate-gated ion channel activity (GO:0005234);; Molecular Function: protein binding (GO:0005515);; Biological Process: cation transport (GO:0006812);; Biological Process: protein localization (GO:0008104);; Biologic…	K05212|0|mmu:14814|Grin2d, GluN2D, NMDAR2D, NR2D; glutamate receptor, ionotropic, NMDA2D (epsilon 4); K05212 glutamate receptor ionotropic, NMDA 2D (A)	Glutamate receptor ionotropic, NMDA 2D (Precursor) GN=Grin2d OS=Mus musculus (Mouse) PE=2 SV=3	glutamate receptor ionotropic, NMDA 2D precursor [Mus musculus]
ENSMUSG00000028047	688	327	10.7309	5.20156	0.00122736	-1.11382	down	--	--	Biological Process: growth plate cartilage development (GO:0003417);; Molecular Function: calcium ion binding (GO:0005509);; Cellular Component: extracellular region (GO:0005576);; Biological Process: cell adhesion (GO:0007155);; Molecular Function: heparin binding (GO:0008201);; Biological Process: ossification involved in bone maturation (GO:0043931);; Cellular Component: perinuclear region of …	K04659|0|mmu:21827|Thbs3, TSP3, Thbs-3; thrombospondin 3; K04659 thrombospondin 2/3/4/5 (A)	Thrombospondin-3 (Precursor) GN=Thbs3 OS=Mus musculus (Mouse) PE=1 SV=2	thrombospondin-3 precursor [Mus musculus]
ENSMUSG00000003955	329	738	37.8437	88.0314	0.00122029	1.11609	up	--	--	Cellular Component: mitochondrion (GO:0005739);; Biological Process: activation of cysteine-type endopeptidase activity involved in apoptotic process (GO:0006919);; Biological Process: transformed cell apoptotic process (GO:0006927);; Cellular Component: integral component of membrane (GO:0016021);; Biological Process: positive regulation of apoptotic process (GO:0043065);; Biological Process: ne…	--	Protein FAM162A GN=Fam162a OS=Mus musculus (Mouse) PE=2 SV=1	protein FAM162A [Mus musculus]
ENSMUSG00000030606	34	4	1.35584	0.180078	0.00119605	-2.65283	down	--	--	Molecular Function: hyaluronic acid binding (GO:0005540);; Cellular Component: proteinaceous extracellular matrix (GO:0005578);; Biological Process: cell adhesion (GO:0007155);;	K06852|0|mmu:67666|Hapln3, 4930554N11Rik, Lpr3; hyaluronan and proteoglycan link protein 3; K06852 hyaluronan and proteoglycan link protein 3 (A)	Hyaluronan and proteoglycan link protein 3 (Precursor) GN=Hapln3 OS=Mus musculus (Mouse) PE=2 SV=3	hyaluronan and proteoglycan link protein 3 precursor [Mus musculus]
ENSMUSG00000030092	34	4	0.66124	0.0785419	0.00119605	-2.65283	down	--	--	Biological Process: cell adhesion (GO:0007155);; Biological Process: Notch signaling pathway (GO:0007219);; Biological Process: brain development (GO:0007420);; Biological Process: neuron projection development (GO:0031175);; Biological Process: negative regulation of neuron differentiation (GO:0045665);; Cellular Component: anchored component of plasma membrane (GO:0046658);;	K06764|0|mmu:53870|Cntn6, NB-3; contactin 6; K06764 contactin 6 (A)	Contactin-6 (Precursor) GN=Cntn6 OS=Mus musculus (Mouse) PE=1 SV=2	contactin-6 precursor [Mus musculus]
ENSMUSG00000016028	5913	2822	25.7381	12.6171	0.00118399	-1.11181	down	--	--	Biological Process: gastrulation with mouth forming second (GO:0001702);; Biological Process: neuron migration (GO:0001764);; Biological Process: hair follicle development (GO:0001942);; Biological Process: cilium movement (GO:0003341);; Molecular Function: G-protein coupled receptor activity (GO:0004930);; Molecular Function: calcium ion binding (GO:0005509);; Cellular Component: cytoplasm (GO:0…	K04600|0|mmu:12614|Celsr1, Crsh, Scy, crash; cadherin, EGF LAG seven-pass G-type receptor 1 (flamingo homolog, Drosophila); K04600 cadherin EGF LAG seven-pass G-type receptor 1 (A)	Cadherin EGF LAG seven-pass G-type receptor 1 (Precursor) GN=Celsr1 OS=Mus musculus (Mouse) PE=1 SV=3	cadherin EGF LAG seven-pass G-type receptor 1 precursor [Mus musculus]
ENSMUSG00000097829	30	97	0.570396	1.74848	0.00118185	1.5906	up	--	--	Cellular Component: integral component of membrane (GO:0016021);;	--	Myeloid-associated differentiation marker GN=Myadm OS=Mus musculus (Mouse) PE=2 SV=2	myeloid-associated differentiation marker, isoform CRA_b [Mus musculus]
ENSMUSG00000032561	171	399	2.91961	6.63539	0.00118123	1.16875	up	--	--	Molecular Function: acid phosphatase activity (GO:0003993);; Cellular Component: extracellular region (GO:0005576);; Cellular Component: lysosomal membrane (GO:0005765);; Cellular Component: multivesicular body (GO:0005771);; Cellular Component: plasma membrane (GO:0005886);; Biological Process: purine nucleobase metabolic process (GO:0006144);; Molecular Function: 5'-nucleotidase activity (GO:00…	K14410|0|mmu:56318|Acpp, 5'-NT, A030005E02Rik, FRAP, Lap, PAP, Ppal; acid phosphatase, prostate (EC:3.1.3.2 3.1.3.5); K14410 acid phosphatase [EC:3.1.3.2] (A)	Prostatic acid phosphatase (Precursor) GN=Acpp OS=Mus musculus (Mouse) PE=2 SV=1	prostatic acid phosphatase isoform 1 precursor [Mus musculus]
ENSMUSG00000040022	1068	513	12.2631	6.36691	0.0011724	-1.10022	down	--	--	Cellular Component: nucleolus (GO:0005730);; Cellular Component: endosome (GO:0005768);; Molecular Function: protein kinase binding (GO:0019901);; Biological Process: establishment of cell polarity (GO:0030010);; Molecular Function: protein homodimerization activity (GO:0042803);;	K12484|0|mmu:74998|Rab11fip2, 4930470G04Rik, A830046J09Rik, AW558126, Nrip11; RAB11 family interacting protein 2 (class I); K12484 Rab11 family-interacting protein 1/2/5 (A)	Rab11 family-interacting protein 2 GN=Rab11fip2 OS=Mus musculus (Mouse) PE=1 SV=1	Rab11-family interacting protein 2 isoform 1 [Mus musculus]
ENSMUSG00000024691	96	239	2.13593	4.95334	0.00116905	1.25496	up	--	--	Biological Process: mitotic M phase (GO:0000087);; Molecular Function: catalytic activity (GO:0003824);; Cellular Component: nucleus (GO:0005634);; Cellular Component: cytoplasm (GO:0005737);; Biological Process: metabolic process (GO:0008152);; Biological Process: negative regulation of viral genome replication (GO:0045071);;	--	Protein FAM111A GN=Fam111a OS=Mus musculus (Mouse) PE=2 SV=1	protein FAM111A [Mus musculus]
ENSMUSG00000069814	102	35	1.31425	0.470469	0.00116648	-1.53844	down	[U]	Intracellular trafficking, secretion, and vesicular transport	--	K16452|9.61091e-120|mmu:432582|E130309D14Rik; RIKEN cDNA E130309D14 gene; K16452 coiled-coil domain-containing protein 92 (A)	Coiled-coil domain-containing protein 92 GN=Ccdc92 OS=Mus musculus (Mouse) PE=2 SV=1	uncharacterized protein LOC432582 [Mus musculus]
ENSMUSG00000062393	3	33	0.0396871	0.330735	0.00116308	2.81039	up	--	--	Molecular Function: diacylglycerol kinase activity (GO:0004143);; Cellular Component: plasma membrane (GO:0005886);; Biological Process: response to oxidative stress (GO:0006979);; Biological Process: protein kinase C-activating G-protein coupled receptor signaling pathway (GO:0007205);; Biological Process: phosphorylation (GO:0016310);; Biological Process: intracellular signal transduction (GO:0…	--	Diacylglycerol kinase eta GN=DGKH OS=Mesocricetus auratus (Golden hamster) PE=2 SV=1	diacylglycerol kinase kappa [Mus musculus]
ENSMUSG00000028351	552	259	10.0299	4.71751	0.00116181	-1.1312	down	--	--	Cellular Component: endoplasmic reticulum (GO:0005783);; Biological Process: cell cycle arrest (GO:0007050);; Biological Process: nervous system development (GO:0007399);; Biological Process: cell death (GO:0008219);; Cellular Component: microtubule cytoskeleton (GO:0015630);; Cellular Component: dendrite (GO:0030425);; Cellular Component: neuronal cell body (GO:0043025);;	--	BMP/retinoic acid-inducible neural-specific protein 1 (Precursor) GN=Brinp1 OS=Mus musculus (Mouse) PE=2 SV=1	deleted in bladder cancer protein 1 homolog precursor [Mus musculus]
ENSMUSG00000053286	256	582	5.58505	12.5434	0.00115278	1.13415	up	[J]	Translation, ribosomal structure and biogenesis	Molecular Function: RNA binding (GO:0003723);; Molecular Function: tRNA (guanine-N2-)-methyltransferase activity (GO:0004809);; Biological Process: tRNA processing (GO:0008033);; Biological Process: adult locomotory behavior (GO:0008344);; Molecular Function: metal ion binding (GO:0046872);;	--	TRMT1-like protein GN=Trmt1l OS=Mus musculus (Mouse) PE=2 SV=1	TRMT1-like protein [Mus musculus]
Mouse_newGene_215	75	22	3.76932	1.1129	0.00114968	-1.73102	down	--	--	--	--	UPF0450 protein C17orf58 homolog OS=Mus musculus (Mouse) PE=2 SV=1	PREDICTED: UPF0450 protein C17orf58 homolog isoform X2 [Rattus norvegicus]
ENSMUSG00000000202	75	22	2.45605	0.774935	0.00114968	-1.73102	down	[J]	Translation, ribosomal structure and biogenesis	Cellular Component: extracellular region (GO:0005576);;	--	BTB/POZ domain-containing protein 17 (Precursor) GN=Btbd17 OS=Mus musculus (Mouse) PE=2 SV=1	RIKEN cDNA 1500005I02, isoform CRA_b [Mus musculus]
ENSMUSG00000069170	233	100	2.73803	1.40399	0.00114844	-1.24988	down	--	--	Cellular Component: stereocilia ankle link complex (GO:0002142);; Molecular Function: G-protein coupled receptor activity (GO:0004930);; Molecular Function: calcium ion binding (GO:0005509);; Cellular Component: extracellular region (GO:0005576);; Cellular Component: cytoplasm (GO:0005737);; Cellular Component: plasma membrane (GO:0005886);; Biological Process: neuropeptide signaling pathway (GO:…	K18263|0|mmu:110789|Gpr98, Frings, Mass1, Mgr1, VLGR1; G protein-coupled receptor 98; K18263 G-protein coupled receptor 98 (A)	G-protein coupled receptor 98 (Precursor) GN=Gpr98 OS=Mus musculus (Mouse) PE=2 SV=1	G-protein coupled receptor 98 precursor [Mus musculus]
ENSMUSG00000000223	231	99	2.24308	0.877036	0.00114837	-1.25177	down	--	--	Molecular Function: calcium ion binding (GO:0005509);; Cellular Component: mitochondrion (GO:0005739);; Cellular Component: cytosol (GO:0005829);; Cellular Component: cytoskeleton (GO:0005856);; Cellular Component: plasma membrane (GO:0005886);; Biological Process: pyrimidine nucleobase catabolic process (GO:0006208);; Biological Process: cytoskeleton organization (GO:0007010);; Molecular Functio…	--	Dystrophin-related protein 2 GN=Drp2 OS=Mus musculus (Mouse) PE=2 SV=1	unnamed protein product [Mus musculus]
ENSMUSG00000020717	215	91	3.84554	1.85238	0.0011474	-1.26826	down	--	--	Biological Process: positive regulation of leukocyte migration (GO:0002687);; Molecular Function: protein binding (GO:0005515);; Cellular Component: extracellular space (GO:0005615);; Biological Process: phagocytosis (GO:0006909);; Biological Process: cell adhesion (GO:0007155);; Cellular Component: external side of plasma membrane (GO:0009897);; Cellular Component: integral component of membrane…	K06471|0|mmu:18613|Pecam1, C85791, Cd31, PECAM-1, Pecam; platelet/endothelial cell adhesion molecule 1; K06471 platelet/endothelial cell adhesion molecule (A)	Platelet endothelial cell adhesion molecule (Precursor) GN=Pecam1 OS=Mus musculus (Mouse) PE=1 SV=1	platelet/endothelial cell adhesion molecule 1, isoform CRA_d [Mus musculus]
ENSMUSG00000032553	1995	4446	43.2658	94.4629	0.00114732	1.11026	up	[R]	General function prediction only	Molecular Function: GTP binding (GO:0005525);; Cellular Component: mitochondrion (GO:0005739);; Cellular Component: early endosome (GO:0005769);; Cellular Component: late endosome (GO:0005770);; Cellular Component: endoplasmic reticulum membrane (GO:0005789);; Cellular Component: cytoplasmic microtubule (GO:0005881);; Cellular Component: coated pit (GO:0005905);; Biological Process: small GTPase …	K12272|1.46915e-180|mmu:20818|Srprb, AA409543; signal recognition particle receptor, B subunit; K12272 signal recognition particle receptor subunit beta (A)	Signal recognition particle receptor subunit beta GN=Srprb OS=Mus musculus (Mouse) PE=1 SV=1	signal recognition particle receptor subunit beta [Mus musculus]
ENSMUSG00000028360	51	11	0.959055	0.209837	0.0011391	-2.08146	down	--	--	Cellular Component: integral component of membrane (GO:0016021);;	K15377|0|mmu:242259|Slc44a5, AA117069, Gm422; solute carrier family 44, member 5; K15377 solute carrier family 44 (choline transporter-like protein), member 2/4/5 (A)	Choline transporter-like protein 5 GN=Slc44a5 OS=Mus musculus (Mouse) PE=2 SV=1	choline transporter-like protein 5 [Mus musculus]
ENSMUSG00000064289	358	803	13.8738	28.8973	0.00113617	1.11635	up	--	--	Cellular Component: cytoplasm (GO:0005737);; Biological Process: I-kappaB kinase/NF-kappaB signaling (GO:0007249);; Molecular Function: ubiquitin protein ligase binding (GO:0031625);; Molecular Function: metal ion binding (GO:0046872);;	K12650|0|mmu:21353|Tank, C86182, E430026L09Rik, I-TRAF; TRAF family member-associated Nf-kappa B activator; K12650 TRAF family member-associated NF-kappa-B activator (A)	TRAF family member-associated NF-kappa-B activator GN=Tank OS=Mus musculus (Mouse) PE=1 SV=1	TRAF family member-associated NF-kappa-B activator isoform 3 [Mus musculus]
ENSMUSG00000044667	123	297	1.44342	3.35631	0.00113343	1.21456	up	--	--	Molecular Function: protein binding (GO:0005515);; Cellular Component: integral component of plasma membrane (GO:0005887);; Biological Process: axonogenesis (GO:0007409);; Molecular Function: phosphatidate phosphatase activity (GO:0008195);; Cellular Component: external side of plasma membrane (GO:0009897);; Molecular Function: lipid phosphatase activity (GO:0042577);; Biological Process: phospho…	--	Lipid phosphate phosphatase-related protein type 4 GN=Lppr4 OS=Mus musculus (Mouse) PE=2 SV=2	mKIAA0455 protein [Mus musculus]
ENSMUSG00000027316	159	63	5.70939	2.33837	0.00112547	-1.35482	down	--	--	Cellular Component: extracellular space (GO:0005615);; Cellular Component: plasma membrane (GO:0005886);; Biological Process: nervous system development (GO:0007399);; Molecular Function: coreceptor activity (GO:0015026);; Molecular Function: glial cell-derived neurotrophic factor receptor activity (GO:0016167);; Biological Process: negative regulation of ossification (GO:0030279);; Cellular Comp…	--	GDNF family receptor alpha-4 (Precursor) GN=Gfra4 OS=Mus musculus (Mouse) PE=2 SV=2	GDNF family receptor alpha-4 isoform 2 [Mus musculus]
ENSMUSG00000043773	157	62	11.3267	4.52939	0.00112346	-1.35918	down	--	--	--	--	Zinc finger protein 92 GN=Zfp92 OS=Mus musculus (Mouse) PE=2 SV=2	unnamed protein product [Mus musculus]
ENSMUSG00000028312	461	1028	6.11767	12.5649	0.00111288	1.1088	up	[D]	Cell cycle control, cell division, chromosome partitioning	Cellular Component: nuclear chromosome (GO:0000228);; Cellular Component: condensin complex (GO:0000796);; Molecular Function: ATP binding (GO:0005524);; Cellular Component: cytoplasm (GO:0005737);; Biological Process: DNA repair (GO:0006281);; Biological Process: DNA recombination (GO:0006310);; Biological Process: sister chromatid cohesion (GO:0007062);; Biological Process: mitotic chromosome c…	K06674|0|mmu:14211|Smc2, 5730502P04Rik, AI255214, AW545314, CAP-E, CAPE, Fin16, SMC-2, Smc2l1; structural maintenance of chromosomes 2; K06674 structural maintenance of chromosome 2 (A)	Structural maintenance of chromosomes protein 2 GN=Smc2 OS=Mus musculus (Mouse) PE=1 SV=2	structural maintenance of chromosomes protein 2 [Mus musculus]
ENSMUSG00000058886	1583	762	35.5142	17.4877	0.00111194	-1.09806	down	--	--	Biological Process: neural tube closure (GO:0001843);; Molecular Function: DNA binding (GO:0003677);; Cellular Component: extracellular region (GO:0005576);; Cellular Component: nucleus (GO:0005634);; Cellular Component: transcription factor complex (GO:0005667);; Cellular Component: cytoplasm (GO:0005737);; Biological Process: regulation of mammary gland epithelial cell proliferation (GO:0033599…	--	Deformed epidermal autoregulatory factor 1 homolog GN=Deaf1 OS=Mus musculus (Mouse) PE=1 SV=1	deformed epidermal autoregulatory factor 1 homolog [Mus musculus]
ENSMUSG00000028874	1	27	0.0311675	0.544068	0.00108924	3.31164	up	[RTKL]	--	Biological Process: neuron migration (GO:0001764);; Molecular Function: phosphotyrosine binding (GO:0001784);; Molecular Function: glycoprotein binding (GO:0001948);; Molecular Function: non-membrane spanning protein tyrosine kinase activity (GO:0004715);; Molecular Function: ATP binding (GO:0005524);; Cellular Component: nucleus (GO:0005634);; Cellular Component: mitochondrial inner membrane (GO…	K08891|0|mmu:14191|Fgr; Gardner-Rasheed feline sarcoma viral (Fgr) oncogene homolog (EC:2.7.10.2); K08891 tyrosine-protein kinase Fgr [EC:2.7.10.2] (A)	Tyrosine-protein kinase Fgr GN=Fgr OS=Mus musculus (Mouse) PE=1 SV=2	tyrosine-protein kinase Fgr [Mus musculus]
ENSMUSG00000041827	4	36	0.131532	1.07274	0.0010823	2.65738	up	--	--	Molecular Function: 2'-5'-oligoadenylate synthetase activity (GO:0001730);; Molecular Function: DNA binding (GO:0003677);; Molecular Function: double-stranded RNA binding (GO:0003725);; Molecular Function: ATP binding (GO:0005524);; Cellular Component: nucleolus (GO:0005730);; Cellular Component: cytoplasm (GO:0005737);; Biological Process: purine nucleotide biosynthetic process (GO:0006164);; Bi…	K14608|0|mmu:231655|Oasl1, 7530414C13Rik, oasl9; 2'-5' oligoadenylate synthetase-like 1; K14608 2'-5'-oligoadenylate synthase-like protein (A)	2&apos;-5&apos;-oligoadenylate synthase-like protein 1 GN=Oasl1 OS=Mus musculus (Mouse) PE=2 SV=1	2&apos;-5&apos;-oligoadenylate synthase-like protein 1 [Mus musculus]
ENSMUSG00000022372	7	44	0.224979	1.127	0.00107993	2.33397	up	--	--	Molecular Function: tRNA binding (GO:0000049);; Biological Process: selenocysteine incorporation (GO:0001514);; Molecular Function: copper ion binding (GO:0005507);; Molecular Function: protein binding (GO:0005515);; Cellular Component: nucleus (GO:0005634);; Cellular Component: late endosome (GO:0005770);; Cellular Component: plasma membrane (GO:0005886);; Biological Process: copper ion transpor…	--	Src-like-adapter GN=Sla OS=Mus musculus (Mouse) PE=1 SV=3	src-like-adapter isoform a [Mus musculus]
ENSMUSG00000053025	479	222	6.32073	3.47462	0.00107289	-1.14794	down	[GEPR]	--	Biological Process: neurotransmitter uptake (GO:0001504);; Cellular Component: acrosomal vesicle (GO:0001669);; Molecular Function: receptor activity (GO:0004872);; Molecular Function: protein binding (GO:0005515);; Cellular Component: endoplasmic reticulum (GO:0005783);; Cellular Component: cell-cell junction (GO:0005911);; Biological Process: cellular calcium ion homeostasis (GO:0006874);; Cell…	K06258|0|mmu:64176|Sv2b, A830038F04Rik, AI850768, mKIAA0735; synaptic vesicle glycoprotein 2 b; K06258 MFS transporter, VNT family, synaptic vesicle glycoprotein 2 (A)	Synaptic vesicle glycoprotein 2B GN=Sv2b OS=Mus musculus (Mouse) PE=1 SV=1	synaptic vesicle glycoprotein 2B [Mus musculus]
ENSMUSG00000078949	90	29	4.85562	2.09791	0.00107258	-1.61743	down	[S]	Function unknown	Cellular Component: extracellular region (GO:0005576);; Biological Process: proteolysis (GO:0006508);; Molecular Function: peptidase activity (GO:0008233);; Biological Process: negative regulation of peptidase activity (GO:0010466);; Molecular Function: peptidase inhibitor activity (GO:0030414);;	--	Peptidase inhibitor R3HDML (Precursor) GN=R3hdml OS=Mus musculus (Mouse) PE=3 SV=1	mCG5440 [Mus musculus]
ENSMUSG00000043614	765	363	21.7995	10.8673	0.0010712	-1.11663	down	--	--	Cellular Component: ESCRT I complex (GO:0000813);; Biological Process: protein transport (GO:0015031);;	K12185|5.84534e-116|rno:687208|Vps37d; vacuolar protein sorting 37 homolog D (S. cerevisiae); K12185 ESCRT-I complex subunit VPS37 (A)	Vacuolar protein sorting-associated protein 37D OS=Mus musculus (Mouse) PE=2 SV=2	vacuolar protein sorting 37D [Rattus norvegicus]
ENSMUSG00000055745	945	451	12.081	5.86568	0.00106198	-1.10912	down	--	--	--	--	Protein LDOC1L GN=Ldoc1l OS=Mus musculus (Mouse) PE=2 SV=1	protein LDOC1L [Mus musculus]
ENSMUSG00000015243	1285	2858	7.89364	17.0282	0.00106184	1.10699	up	[V]	Defense mechanisms	Biological Process: peptide secretion (GO:0002790);; Molecular Function: phospholipid-translocating ATPase activity (GO:0004012);; Molecular Function: ATP binding (GO:0005524);; Cellular Component: Golgi apparatus (GO:0005794);; Cellular Component: integral component of plasma membrane (GO:0005887);; Biological Process: ATP catabolic process (GO:0006200);; Biological Process: protein lipidation (…	K05641|0|mmu:11303|Abca1, ABC-1, Abc1; ATP-binding cassette, sub-family A (ABC1), member 1; K05641 ATP-binding cassette, subfamily A (ABC1), member 1 (A)	ATP-binding cassette sub-family A member 1 GN=Abca1 OS=Mus musculus (Mouse) PE=1 SV=4	ATP-binding cassette sub-family A member 1 [Mus musculus]
ENSMUSG00000041798	88	28	1.5097	0.498514	0.0010523	-1.63316	down	[G]	Carbohydrate transport and metabolism	Molecular Function: magnesium ion binding (GO:0000287);; Biological Process: cellular glucose homeostasis (GO:0001678);; Molecular Function: glucokinase activity (GO:0004340);; Molecular Function: ATP binding (GO:0005524);; Molecular Function: glucose binding (GO:0005536);; Cellular Component: nucleoplasm (GO:0005654);; Cellular Component: mitochondrial outer membrane (GO:0005741);; Cellular Comp…	K12407|0|mmu:103988|Gck, GLK, Gk, Gls006, HK4, HKIV, HXKP, Hlb62, MODY2; glucokinase (EC:2.7.1.2); K12407 glucokinase [EC:2.7.1.2] (A)	Glucokinase GN=Gck OS=Mus musculus (Mouse) PE=2 SV=1	glucokinase [Mus musculus]
ENSMUSG00000020137	178	416	3.25585	5.87616	0.0010515	1.17138	up	--	--	Molecular Function: DNA binding (GO:0003677);; Cellular Component: nucleolus (GO:0005730);; Biological Process: cellular process (GO:0009987);; Molecular Function: metal ion binding (GO:0046872);;	--	THAP domain-containing protein 2 GN=Thap2 OS=Mus musculus (Mouse) PE=2 SV=1	THAP domain-containing protein 2 [Mus musculus]
ENSMUSG00000050545	58	14	1.2	0.277217	0.00105094	-1.95885	down	--	--	--	--	Protein FAM228B GN=Fam228b OS=Mus musculus (Mouse) PE=2 SV=1	protein FAM228B [Mus musculus]
ENSMUSG00000031266	144	343	3.14197	7.14615	0.00105045	1.19675	up	--	--	Molecular Function: receptor binding (GO:0005102);; Cellular Component: extracellular region (GO:0005576);; Cellular Component: lysosome (GO:0005764);; Cellular Component: Golgi apparatus (GO:0005794);; Molecular Function: alpha-N-acetylgalactosaminidase activity (GO:0008456);; Biological Process: oligosaccharide metabolic process (GO:0009311);; Biological Process: carbohydrate catabolic process …	K01189|0|mmu:11605|Gla, Ags; galactosidase, alpha (EC:3.2.1.22); K01189 alpha-galactosidase [EC:3.2.1.22] (A)	Alpha-galactosidase A (Precursor) GN=Gla OS=Mus musculus (Mouse) PE=1 SV=1	alpha-galactosidase A [Mus musculus]
ENSMUSG00000051335	254	110	2.28078	0.986755	0.00104935	-1.23837	down	[R]	General function prediction only	Cellular Component: proteinaceous extracellular matrix (GO:0005578);; Molecular Function: oxidoreductase activity (GO:0016491);; Biological Process: extracellular matrix organization (GO:0030198);; Biological Process: oxidation-reduction process (GO:0055114);;	--	Glucose-fructose oxidoreductase domain-containing protein 1 (Precursor) GN=Gfod1 OS=Mus musculus (Mouse) PE=2 SV=1	glucose-fructose oxidoreductase domain-containing protein 1 precursor [Mus musculus]
ENSMUSG00000048100	276	628	9.71971	20.3004	0.00102915	1.13577	up	[K]	Transcription	Molecular Function: DNA binding (GO:0003677);; Cellular Component: transcription factor TFIID complex (GO:0005669);; Cellular Component: nucleolus (GO:0005730);; Biological Process: transcription from RNA polymerase II promoter (GO:0006366);; Molecular Function: protein C-terminus binding (GO:0008022);; Molecular Function: protein heterodimerization activity (GO:0046982);;	K03127|9.95425e-66|cfr:102508029|TAF13; TAF13 RNA polymerase II, TATA box binding protein (TBP)-associated factor, 18kDa; K03127 transcription initiation factor TFIID subunit 13 (A)	Transcription initiation factor TFIID subunit 13 GN=Taf13 OS=Mus musculus (Mouse) PE=2 SV=1	PREDICTED: transcription initiation factor TFIID subunit 13 [Heterocephalus glaber]
ENSMUSG00000025813	565	264	3.64647	1.65052	0.00102231	-1.13728	down	--	--	Molecular Function: actin binding (GO:0003779);; Cellular Component: cytoplasm (GO:0005737);; Cellular Component: plasma membrane (GO:0005886);; Biological Process: G-protein coupled glutamate receptor signaling pathway (GO:0007216);; Biological Process: regulation of G-protein coupled receptor protein signaling pathway (GO:0008277);; Cellular Component: postsynaptic density (GO:0014069);; Molecu…	K15010|0|rno:29547|Homer2, Vesl-2; homer homolog 2 (Drosophila); K15010 homer (A)	Homer protein homolog 2 GN=Homer2 OS=Mus musculus (Mouse) PE=1 SV=1	homer protein homolog 2 isoform 1 [Mus musculus]
ENSMUSG00000036019	957	456	11.5927	5.37966	0.00101278	-1.11145	down	[R]	General function prediction only	Cellular Component: endoplasmic reticulum (GO:0005783);; Cellular Component: integral component of membrane (GO:0016021);;	--	Transmembrane and TPR repeat-containing protein 2 GN=Tmtc2 OS=Mus musculus (Mouse) PE=2 SV=1	transmembrane and TPR repeat-containing protein 2 precursor [Mus musculus]
ENSMUSG00000040543	172	69	1.57574	0.626287	0.000998828	-1.33936	down	[R]	General function prediction only	Molecular Function: protein binding (GO:0005515);; Cellular Component: intracellular (GO:0005622);; Biological Process: transport (GO:0006810);; Molecular Function: lipid binding (GO:0008289);; Cellular Component: membrane (GO:0016020);; Molecular Function: metal ion binding (GO:0046872);;	--	Membrane-associated phosphatidylinositol transfer protein 3 GN=Pitpnm3 OS=Mus musculus (Mouse) PE=2 SV=2	membrane-associated phosphatidylinositol transfer protein 3 isoform 1 [Mus musculus]
ENSMUSG00000034098	37	5	0.574756	0.154152	0.000998504	-2.54215	down	--	--	Molecular Function: calcium ion binding (GO:0005509);; Cellular Component: extracellular region (GO:0005576);;	--	Follistatin-related protein 5 (Precursor) GN=Fstl5 OS=Mus musculus (Mouse) PE=2 SV=1	follistatin-related protein 5 precursor [Mus musculus]
ENSMUSG00000029765	1143	546	5.12416	2.43267	0.000989574	-1.10835	down	--	--	Molecular Function: protein binding (GO:0005515);; Cellular Component: intracellular (GO:0005622);; Cellular Component: integral component of plasma membrane (GO:0005887);; Molecular Function: semaphorin receptor activity (GO:0017154);; Biological Process: facial nerve morphogenesis (GO:0021610);; Biological Process: glossopharyngeal nerve morphogenesis (GO:0021615);; Biological Process: trigemin…	K06820|0|mmu:243743|Plxna4, 9330117B14, Plxa4, mKIAA1550; plexin A4; K06820 plexin A (A)	Plexin-A4 (Precursor) GN=Plxna4 OS=Mus musculus (Mouse) PE=1 SV=3	plexin-A4 precursor [Mus musculus]
ENSMUSG00000047749	574	268	7.14975	3.15561	0.000983687	-1.13847	down	--	--	Molecular Function: protein binding (GO:0005515);; Biological Process: regulation of nucleobase-containing compound metabolic process (GO:0019219);; Biological Process: regulation of cellular catabolic process (GO:0031329);; Biological Process: positive regulation of type I interferon production (GO:0032481);; Biological Process: nucleobase-containing compound catabolic process (GO:0034655);; Cel…	--	Zinc finger CCCH-type antiviral protein 1-like GN=Zc3hav1l OS=Mus musculus (Mouse) PE=2 SV=1	zinc finger CCCH-type antiviral protein 1-like [Mus musculus]
ENSMUSG00000032087	160	63	1.09167	0.46316	0.000982436	-1.36376	down	--	--	Cellular Component: plasma membrane (GO:0005886);; Biological Process: homophilic cell adhesion via plasma membrane adhesion molecules (GO:0007156);; Biological Process: negative regulation of cell adhesion (GO:0007162);; Biological Process: brain development (GO:0007420);; Biological Process: locomotory behavior (GO:0007626);; Cellular Component: cell surface (GO:0009986);; Cellular Component: i…	K06768|0|mmu:114873|Dscaml1, 4921507G06Rik, 4930435C18Rik, BB239540, mKIAA1132; Down syndrome cell adhesion molecule like 1; K06768 Down syndrome cell adhesion molecule-like protein 1 (A)	Down syndrome cell adhesion molecule-like protein 1 homolog (Precursor) GN=Dscaml1 OS=Mus musculus (Mouse) PE=1 SV=2	Down syndrome cell adhesion molecule-like protein 1 homolog [Mus musculus]
ENSMUSG00000048612	480	1075	3.76341	8.27046	0.000976004	1.11514	up	--	--	Biological Process: plasma membrane repair (GO:0001778);; Molecular Function: phospholipid binding (GO:0005543);; Cellular Component: nucleus (GO:0005634);; Cellular Component: caveola (GO:0005901);; Cellular Component: integral component of membrane (GO:0016021);; Biological Process: regulation of vascular endothelial growth factor receptor signaling pathway (GO:0030947);; Cellular Component: cy…	--	Myoferlin GN=Myof OS=Mus musculus (Mouse) PE=1 SV=2	myoferlin [Mus musculus]
ENSMUSG00000031872	156	61	2.50542	1.01323	0.000975859	-1.37283	down	--	--	Molecular Function: protein binding (GO:0005515);; Cellular Component: integral component of membrane (GO:0016021);;	--	Protein BEAN1 GN=Bean1 OS=Mus musculus (Mouse) PE=1 SV=2	protein BEAN1 isoform a [Mus musculus]
ENSMUSG00000028487	5	39	0.177629	0.780449	0.000974267	2.53855	up	--	--	Biological Process: endochondral bone growth (GO:0003416);; Molecular Function: DNA binding (GO:0003677);; Cellular Component: nucleus (GO:0005634);; Cellular Component: cytoplasm (GO:0005737);; Cellular Component: plasma membrane (GO:0005886);; Biological Process: regulation of transcription, DNA-templated (GO:0006355);; Biological Process: regulation of apoptotic process (GO:0042981);; Biologic…	--	Zinc finger protein basonuclin-2 OS=Mus musculus (Mouse) PE=2 SV=3	RecName: Full=Zinc finger protein basonuclin-2
ENSMUSG00000091680	259	112	2.967	1.46319	0.000960762	-1.24073	down	--	--	--	--	Kelch repeat and BTB domain-containing protein 11 GN=Kbtbd11 OS=Mus musculus (Mouse) PE=1 SV=3	kelch domain containing 7B [Mus musculus]
ENSMUSG00000028392	836	1864	21.7313	49.028	0.000954124	1.10999	up	--	--	Molecular Function: vitamin D binding (GO:0005499);; Molecular Function: protein binding (GO:0005515);; Cellular Component: nucleolus (GO:0005730);; Cellular Component: focal adhesion (GO:0005925);; Biological Process: calcium ion transport (GO:0006816);; Molecular Function: zinc ion binding (GO:0008270);; Cellular Component: membrane (GO:0016020);; Cellular Component: cell leading edge (GO:00312…	--	B box and SPRY domain-containing protein GN=Bspry OS=Mus musculus (Mouse) PE=1 SV=1	B box and SPRY domain-containing protein [Mus musculus]
ENSMUSG00000019785	29	2	0.800397	0.0514746	0.000949208	-3.03613	down	--	--	Molecular Function: transporter activity (GO:0005215);; Cellular Component: Golgi apparatus (GO:0005794);; Cellular Component: trans-Golgi network (GO:0005802);; Biological Process: transport (GO:0006810);; Biological Process: lysosome organization (GO:0007040);; Cellular Component: clathrin-coated vesicle (GO:0030136);; Cellular Component: early endosome membrane (GO:0031901);; Molecular Functio…	--	Clavesin-2 GN=Clvs2 OS=Mus musculus (Mouse) PE=2 SV=1	clavesin-2 [Mus musculus]
ENSMUSG00000036377	783	370	10.5458	6.54834	0.000948424	-1.12269	down	--	--	--	--	Uncharacterized protein KIAA1211 GN=Kiaa1211 OS=Mus musculus (Mouse) PE=2 SV=3	uncharacterized protein KIAA1211 [Mus musculus]
ENSMUSG00000059430	18	71	1.03062	3.45697	0.000935594	1.83344	up	[Z]	Cytoskeleton	Molecular Function: structural constituent of cytoskeleton (GO:0005200);; Molecular Function: ATP binding (GO:0005524);; Cellular Component: cytosol (GO:0005829);; Biological Process: ATP catabolic process (GO:0006200);; Biological Process: axonogenesis (GO:0007409);; Biological Process: regulation of blood pressure (GO:0008217);; Biological Process: response to virus (GO:0009615);; Cellular Comp…	K12315|0|cge:100768744|Actg2; actin, gamma 2, smooth muscle, enteric; K12315 actin, gamma-enteric smooth muscle (A)	Actin, gamma-enteric smooth muscle (Precursor) GN=Actg2 OS=Rattus norvegicus (Rat) PE=2 SV=1	Actin, gamma-enteric smooth muscle [Cricetulus griseus]
ENSMUSG00000004952	336	150	6.08459	3.01716	0.000932813	-1.1985	down	--	--	Molecular Function: Ras GTPase activator activity (GO:0005099);; Molecular Function: phospholipid binding (GO:0005543);; Cellular Component: cytoplasm (GO:0005737);; Biological Process: transcription, DNA-templated (GO:0006351);; Cellular Component: intrinsic component of the cytoplasmic side of the plasma membrane (GO:0031235);; Biological Process: positive regulation of Ras GTPase activity (GO:…	K17630|0|mmu:54153|Rasa4, AA793972, AW112107, BB079060, CAPRI, GAPL; RAS p21 protein activator 4; K17630 Ras GTPase-activating protein 4 (A)	Ras GTPase-activating protein 4 GN=Rasa4 OS=Mus musculus (Mouse) PE=2 SV=1	ras GTPase-activating protein 4 isoform 1 [Mus musculus]
ENSMUSG00000003863	330	147	3.07618	1.41166	0.000928936	-1.20143	down	[L]	Replication, recombination and repair	Molecular Function: protein binding (GO:0005515);; Cellular Component: cytoplasm (GO:0005737);; Biological Process: neurotransmitter secretion (GO:0007269);; Cellular Component: cell surface (GO:0009986);; Biological Process: regulation of short-term neuronal synaptic plasticity (GO:0048172);;	--	Liprin-alpha-3 GN=Ppfia3 OS=Rattus norvegicus (Rat) PE=1 SV=2	liprin-alpha-3 [Mus musculus]
ENSMUSG00000017754	883	1971	30.721	69.8401	0.000925331	1.11169	up	--	--	Cellular Component: extracellular region (GO:0005576);; Biological Process: lipid transport (GO:0006869);; Molecular Function: lipid binding (GO:0008289);; Biological Process: vitamin E biosynthetic process (GO:0010189);; Biological Process: sperm motility (GO:0030317);;	K08761|0|mmu:18830|Pltp, Bpife, OD107; phospholipid transfer protein; K08761 phospholipid transfer protein (A)	Phospholipid transfer protein (Precursor) GN=Pltp OS=Mus musculus (Mouse) PE=1 SV=1	phospholipid transfer protein precursor [Mus musculus]
ENSMUSG00000032883	3153	7135	64.2508	139.055	0.000919768	1.13258	up	[I]	Lipid transport and metabolism	Biological Process: long-chain fatty acid metabolic process (GO:0001676);; Molecular Function: acetate-CoA ligase activity (GO:0003987);; Molecular Function: long-chain fatty acid-CoA ligase activity (GO:0004467);; Molecular Function: ATP binding (GO:0005524);; Cellular Component: mitochondrial outer membrane (GO:0005741);; Cellular Component: peroxisomal membrane (GO:0005778);; Cellular Componen…	K01897|0|mmu:74205|Acsl3, 2610510B12Rik, Acs3, C85929, Facl3, Pro2194; acyl-CoA synthetase long-chain family member 3 (EC:6.2.1.3); K01897 long-chain acyl-CoA synthetase [EC:6.2.1.3] (A)	Long-chain-fatty-acid--CoA ligase 3 GN=Acsl3 OS=Mus musculus (Mouse) PE=1 SV=2	long-chain-fatty-acid--CoA ligase 3 isoform a [Mus musculus]
ENSMUSG00000056144	21	78	0.664528	2.45188	0.000912407	1.7624	up	--	--	Molecular Function: protein binding (GO:0005515);; Cellular Component: cytoplasm (GO:0005737);; Molecular Function: zinc ion binding (GO:0008270);;	K11999|0|mmu:94094|Trim34a, Trim34, Trim34-1; tripartite motif-containing 34A; K11999 tripartite motif-containing protein 6/22/34 (A)	Tripartite motif-containing protein 34A GN=Trim34a OS=Mus musculus (Mouse) PE=2 SV=2	tripartite motif-containing protein 34A [Mus musculus]
ENSMUSG00000034570	111	274	2.1923	4.70513	0.000907398	1.24486	up	[T]	Signal transduction mechanisms	Cellular Component: ruffle (GO:0001726);; Molecular Function: inositol-polyphosphate 5-phosphatase activity (GO:0004445);; Cellular Component: cytoplasm (GO:0005737);; Cellular Component: plasma membrane (GO:0005886);; Biological Process: negative regulation of neuron projection development (GO:0010977);; Molecular Function: SH3 domain binding (GO:0017124);; Cellular Component: extrinsic componen…	K01106|0|mmu:170835|Inpp5j, Pib5pa, Pipp; inositol polyphosphate 5-phosphatase J (EC:3.1.3.56); K01106 inositol-1,4,5-trisphosphate 5-phosphatase [EC:3.1.3.56] (A)	Phosphatidylinositol 4,5-bisphosphate 5-phosphatase A GN=Inpp5j OS=Mus musculus (Mouse) PE=2 SV=2	phosphatidylinositol 4,5-bisphosphate 5-phosphatase A [Mus musculus]
ENSMUSG00000033152	3297	1570	65.2814	32.595	0.000892451	-1.11461	down	[G]	Carbohydrate transport and metabolism	Cellular Component: integral component of membrane (GO:0016021);; Biological Process: leukocyte tethering or rolling (GO:0050901);;	K06818|0|mmu:319655|Podxl2, D130074J02Rik, PODLX2; podocalyxin-like 2; K06818 podocalyxin-like 2 (A)	Podocalyxin-like protein 2 (Precursor) GN=Podxl2 OS=Mus musculus (Mouse) PE=2 SV=2	podocalyxin-like protein 2 [Mus musculus]
ENSMUSG00000024050	2827	1348	32.7494	16.4858	0.000892175	-1.11252	down	--	--	Molecular Function: metal ion binding (GO:0046872);;	--	Protein Wiz GN=Wiz OS=Mus musculus (Mouse) PE=1 SV=2	PREDICTED: protein Wiz isoform X3 [Mesocricetus auratus]
ENSMUSG00000054708	1734	828	43.8896	20.6356	0.000891578	-1.1098	down	--	--	Molecular Function: protein binding (GO:0005515);;	--	Ankyrin repeat domain-containing protein 24 GN=Ankrd24 OS=Mus musculus (Mouse) PE=2 SV=4	ankyrin repeat domain-containing protein 24 [Mus musculus]
Mouse_newGene_213	32	3	1.99369	0.205228	0.000875612	-2.83905	down	--	--	--	--	Leucine-rich repeat-containing protein 3 (Precursor) GN=Lrrc3 OS=Mus musculus (Mouse) PE=2 SV=1	leucine-rich repeat-containing protein 3C precursor [Mus musculus]
ENSMUSG00000017724	796	375	17.3299	8.61377	0.000867645	-1.12712	down	--	--	Molecular Function: sequence-specific DNA binding transcription factor activity (GO:0003700);; Cellular Component: nucleolus (GO:0005730);; Biological Process: motor neuron axon guidance (GO:0008045);; Biological Process: negative regulation of mammary gland epithelial cell proliferation (GO:0033600);; Molecular Function: sequence-specific DNA binding (GO:0043565);; Biological Process: positive r…	K15592|0|mmu:18612|Etv4, AW414408, Pea-3, Pea3; ets variant 4; K15592 ets translocation variant 4 (A)	ETS translocation variant 4 GN=Etv4 OS=Mus musculus (Mouse) PE=2 SV=2	ets variant gene 4 (E1A enhancer binding protein, E1AF), isoform CRA_b [Mus musculus]
ENSMUSG00000060477	139	335	2.63134	6.80519	0.000866398	1.21323	up	[RTKL]	--	Biological Process: regulation of cytokine-mediated signaling pathway (GO:0001959);; Molecular Function: protein kinase activity (GO:0004672);; Molecular Function: ATP binding (GO:0005524);; Cellular Component: cytosol (GO:0005829);; Biological Process: activation of NF-kappaB-inducing kinase activity (GO:0007250);; Cellular Component: cell surface (GO:0009986);; Biological Process: lipopolysacch…	K04731|0|mmu:108960|Irak2, 6330415L08Rik, AI649099, IRAK-2; interleukin-1 receptor-associated kinase 2; K04731 interleukin-1 receptor-associated kinase 2 [EC:2.7.11.1] (A)	Interleukin-1 receptor-associated kinase-like 2 GN=Irak2 OS=Mus musculus (Mouse) PE=2 SV=2	interleukin-1 receptor-associated kinase-like 2 isoform a [Mus musculus]
ENSMUSG00000026923	7982	3748	44.8487	21.548	0.000863021	-1.13539	down	--	--	Biological Process: negative regulation of transcription from RNA polymerase II promoter (GO:0000122);; Cellular Component: Golgi membrane (GO:0000139);; Molecular Function: core promoter binding (GO:0001047);; Molecular Function: RNA polymerase II transcription factor binding transcription factor activity involved in positive regulation of transcription (GO:0001190);; Cellular Component: acrosom…	K02599|0|mmu:18128|Notch1, 9930111A19Rik, Mis6, N1, Tan1, lin-12; notch 1; K02599 Notch (A)	Notch 1 intracellular domain (Precursor) GN=Notch1 OS=Mus musculus (Mouse) PE=1 SV=3	neurogenic locus notch homolog protein 1 precursor [Mus musculus]
ENSMUSG00000036106	236	100	7.09095	3.05224	0.000856836	-1.26819	down	--	--	Biological Process: positive regulation of protein phosphorylation (GO:0001934);; Molecular Function: GTPase activator activity (GO:0005096);; Biological Process: cell cycle (GO:0007049);; Biological Process: positive regulation of phosphatidylinositol 3-kinase signaling (GO:0014068);; Biological Process: actin cytoskeleton organization (GO:0030036);; Biological Process: positive regulation of ce…	--	Proline-rich protein 5 OS=Mus musculus (Mouse) PE=1 SV=2	proline-rich protein 5 [Mus musculus]
ENSMUSG00000010066	319	141	3.00646	1.33318	0.000854685	-1.21214	down	--	--	Molecular Function: voltage-gated calcium channel activity (GO:0005245);; Molecular Function: calcium channel regulator activity (GO:0005246);; Cellular Component: voltage-gated calcium channel complex (GO:0005891);; Biological Process: neuromuscular junction development (GO:0007528);; Biological Process: regulation of ion transmembrane transport (GO:0034765);; Biological Process: regulation of m…	K04859|0|mmu:56808|Cacna2d2, Cacna2d, a2d2, du, mKIAA0558, td, torpid; calcium channel, voltage-dependent, alpha 2/delta subunit 2; K04859 voltage-dependent calcium channel alpha-2/delta-2 (A)	Voltage-dependent calcium channel subunit delta-2 (Precursor) GN=Cacna2d2 OS=Mus musculus (Mouse) PE=1 SV=1	voltage-dependent calcium channel subunit alpha-2/delta-2 isoform 1 precursor [Mus musculus]
ENSMUSG00000055978	173	409	2.84132	7.75217	0.000842612	1.18769	up	--	--	Biological Process: protein glycosylation (GO:0006486);; Molecular Function: galactoside 2-alpha-L-fucosyltransferase activity (GO:0008107);; Cellular Component: integral component of membrane (GO:0016021);; Cellular Component: Golgi cisterna membrane (GO:0032580);; Biological Process: fucosylation (GO:0036065);;	K00718|0|mmu:14344|Fut2; fucosyltransferase 2 (EC:2.4.1.69); K00718 galactoside 2-L-fucosyltransferase 1/2 [EC:2.4.1.69] (A)	Galactoside 2-alpha-L-fucosyltransferase 2 GN=Fut2 OS=Mus musculus (Mouse) PE=2 SV=1	galactoside 2-alpha-L-fucosyltransferase 2 [Mus musculus]
ENSMUSG00000043456	639	298	8.7953	3.84402	0.000839783	-1.1407	down	[R]	General function prediction only	Cellular Component: nucleus (GO:0005634);; Biological Process: regulation of transcription, DNA-templated (GO:0006355);; Molecular Function: retinoic acid-responsive element binding (GO:0044323);; Biological Process: negative regulation of neuron differentiation (GO:0045665);; Molecular Function: metal ion binding (GO:0046872);; Biological Process: negative regulation of retinoic acid receptor si…	--	Zinc finger protein 536 GN=Znf536 OS=Mus musculus (Mouse) PE=2 SV=1	zinc finger protein 536 [Mus musculus]
ENSMUSG00000070284	274	629	8.00542	19.1909	0.000832357	1.14849	up	[MJ]	--	Molecular Function: mannose-1-phosphate guanylyltransferase activity (GO:0004475);; Molecular Function: GTP binding (GO:0005525);; Cellular Component: mitochondrion (GO:0005739);; Biological Process: biosynthetic process (GO:0009058);;	K00966|0|rno:363145|Gmppb, RGD1560458; GDP-mannose pyrophosphorylase B (EC:2.7.7.22); K00966 mannose-1-phosphate guanylyltransferase [EC:2.7.7.13] (A)	Mannose-1-phosphate guanyltransferase beta GN=Gmppb OS=Mus musculus (Mouse) PE=2 SV=1	mannose-1-phosphate guanyltransferase beta [Mus musculus]
ENSMUSG00000032340	5649	2664	45.6725	21.3547	0.000826812	-1.129	down	--	--	Molecular Function: receptor activity (GO:0004872);; Cellular Component: plasma membrane (GO:0005886);; Biological Process: regulation of transcription, DNA-templated (GO:0006355);; Biological Process: cell adhesion (GO:0007155);; Biological Process: myoblast fusion (GO:0007520);; Cellular Component: integral component of membrane (GO:0016021);; Molecular Function: cadherin binding (GO:0045296);;…	K06766|0|mmu:18007|Neo1, 2610028H22Rik, AI327052, D930014N22Rik, Igdcc2; neogenin; K06766 neogenin (A)	Neogenin (Precursor) GN=Neo1 OS=Mus musculus (Mouse) PE=1 SV=1	neogenin isoform 1 precursor [Mus musculus]
ENSMUSG00000057465	0	24	0	2.77528	0.000826559	3.78551	up	--	--	Molecular Function: G-protein coupled receptor binding (GO:0001664);; Biological Process: acute-phase response (GO:0006953);; Biological Process: cholesterol metabolic process (GO:0008203);; Cellular Component: high-density lipoprotein particle (GO:0034364);;	K17310|8.11725e-75|mmu:20209|Saa2, AW111173, Saa-2, Saa1; serum amyloid A 2; K17310 serum amyloid A protein (A)	Amyloid protein A (Precursor) GN=Saa2 OS=Mus musculus (Mouse) PE=1 SV=1	serum amyloid A-2 protein precursor [Mus musculus]
ENSMUSG00000026173	367	833	7.34275	16.9205	0.0008248	1.1335	up	--	--	Molecular Function: phosphatidylinositol phospholipase C activity (GO:0004435);; Molecular Function: signal transducer activity (GO:0004871);; Molecular Function: calcium ion binding (GO:0005509);; Molecular Function: phospholipid binding (GO:0005543);; Cellular Component: nucleus (GO:0005634);; Cellular Component: endoplasmic reticulum (GO:0005783);; Biological Process: acrosome reaction (GO:000…	K05857|0|mmu:18802|Plcd4, 4921507K24Rik; phospholipase C, delta 4 (EC:3.1.4.11); K05857 phosphatidylinositol phospholipase C, delta [EC:3.1.4.11] (A)	1-phosphatidylinositol 4,5-bisphosphate phosphodiesterase delta-4 GN=Plcd4 OS=Mus musculus (Mouse) PE=1 SV=2	1-phosphatidylinositol 4,5-bisphosphate phosphodiesterase delta-4 isoform 2 [Mus musculus]
ENSMUSG00000024749	40	6	2.24084	0.428713	0.00082209	-2.45367	down	--	--	Biological Process: ion transport (GO:0006811);; Cellular Component: external side of plasma membrane (GO:0009897);; Cellular Component: integral component of membrane (GO:0016021);; Cellular Component: stereocilium bundle tip (GO:0032426);; Biological Process: detection of mechanical stimulus involved in sensory perception of sound (GO:0050910);; Biological Process: vestibular reflex (GO:0060005…	--	Transmembrane channel-like protein 1 GN=Tmc1 OS=Mus musculus (Mouse) PE=1 SV=1	transmembrane channel-like protein 1 [Mus musculus]
ENSMUSG00000020891	40	6	0.776723	0.123918	0.00082209	-2.45367	down	--	--	Molecular Function: iron ion binding (GO:0005506);; Cellular Component: cytoplasm (GO:0005737);; Biological Process: negative regulation of cell proliferation (GO:0008285);; Biological Process: epidermis development (GO:0008544);; Molecular Function: linoleate 13S-lipoxygenase activity (GO:0016165);; Biological Process: sensory perception of pain (GO:0019233);; Biological Process: arachidonic aci…	K08022|0|mmu:11688|Alox8, 15-LOX-2, 15-LOX-B, 8-LOX, 8S-LOX, Alox15b; arachidonate 8-lipoxygenase (EC:1.13.11.33); K08022 arachidonate 15-lipoxygenase (second type) / 8-lipoxygenase (S-type) [EC:1.13.11.33 1.13.11.-] (A)	Arachidonate 8S-lipoxygenase GN=Alox8 OS=Mus musculus (Mouse) PE=1 SV=1	arachidonate 15-lipoxygenase B [Mus musculus]
ENSMUSG00000020894	2688	1278	81.2306	37.6662	0.000815533	-1.11666	down	--	--	Molecular Function: calmodulin binding (GO:0005516);; Molecular Function: phospholipid binding (GO:0005543);; Cellular Component: mitochondrion (GO:0005739);; Cellular Component: trans-Golgi network (GO:0005802);; Cellular Component: plasma membrane (GO:0005886);; Biological Process: protein complex assembly (GO:0006461);; Biological Process: membrane fusion (GO:0006944);; Molecular Function: pro…	K13504|4.49895e-53|hgl:101711585|Vamp2; vesicle-associated membrane protein 2 (synaptobrevin 2); K13504 vesicle-associated membrane protein 2 (A)	Vesicle-associated membrane protein 2 GN=Vamp2 OS=Rattus norvegicus (Rat) PE=1 SV=2	PREDICTED: vesicle-associated membrane protein 2 isoform X1 [Heterocephalus glaber]
ENSMUSG00000062044	957	452	7.28993	3.856	0.000810507	-1.12411	down	--	--	Molecular Function: DNA binding (GO:0003677);; Molecular Function: protein serine/threonine kinase activity (GO:0004674);; Molecular Function: protein tyrosine kinase activity (GO:0004713);; Molecular Function: ATP binding (GO:0005524);; Cellular Component: nucleus (GO:0005634);; Biological Process: protein phosphorylation (GO:0006468);; Biological Process: negative regulation of phosphatase acti…	K08899|0|rno:691056|similar to 5E5 antigen; K08899 lemur tyrosine kinase 3 [EC:2.7.10.1] (A)	Serine/threonine-protein kinase LMTK3 (Precursor) GN=Lmtk3 OS=Mus musculus (Mouse) PE=1 SV=1	serine/threonine-protein kinase LMTK3 precursor [Mus musculus]
ENSMUSG00000069072	141	53	1.08145	0.390542	0.000808595	-1.42508	down	[E]	Amino acid transport and metabolism	Molecular Function: L-ornithine transmembrane transporter activity (GO:0000064);; Biological Process: amino acid transmembrane transport (GO:0003333);; Cellular Component: integral component of plasma membrane (GO:0005887);; Biological Process: negative regulation of phosphatase activity (GO:0010923);; Molecular Function: arginine transmembrane transporter activity (GO:0015181);; Molecular Functi…	K13871|0|mmu:241919|Slc7a14, A930013N06, BC061928; solute carrier family 7 (cationic amino acid transporter, y+ system), member 14; K13871 solute carrier family 7 (cationic amino acid transporter), member 14 (A)	Probable cationic amino acid transporter GN=Slc7a14 OS=Mus musculus (Mouse) PE=1 SV=1	probable cationic amino acid transporter [Mus musculus]
ENSMUSG00000042686	595	276	8.05313	3.80202	0.00080455	-1.148	down	[S]	Function unknown	Molecular Function: protein binding (GO:0005515);; Cellular Component: plasma membrane (GO:0005886);; Biological Process: positive regulation of cytosolic calcium ion concentration (GO:0007204);; Molecular Function: structural constituent of muscle (GO:0008307);; Cellular Component: junctional sarcoplasmic reticulum membrane (GO:0014701);; Molecular Function: calcium-release channel activity (GO:…	--	Junctophilin-1 GN=Jph1 OS=Mus musculus (Mouse) PE=2 SV=1	junctophilin 1 [Mus musculus]
ENSMUSG00000038642	96	243	5.01876	12.3476	0.000801453	1.27872	up	--	--	Biological Process: metanephros development (GO:0001656);; Biological Process: adaptive immune response (GO:0002250);; Cellular Component: lysosome (GO:0005764);; Biological Process: proteolysis (GO:0006508);; Molecular Function: cysteine-type peptidase activity (GO:0008234);; Cellular Component: cell surface (GO:0009986);; Cellular Component: membrane (GO:0016020);; Biological Process: bone reso…	K01368|0|mmu:13040|Ctss; cathepsin S (EC:3.4.22.27); K01368 cathepsin S [EC:3.4.22.27] (A)	Cathepsin S (Precursor) GN=Ctss OS=Mus musculus (Mouse) PE=1 SV=2	cathepsin S isoform 1 preproprotein [Mus musculus]
Mouse_newGene_654	85	26	1.69011	0.424099	0.00079952	-1.68411	down	--	--	--	--	--	PREDICTED: uncharacterized protein Gm4131 [Mus musculus]
ENSMUSG00000004035	326	144	15.9061	6.66689	0.0007985	-1.2133	down	--	--	Molecular Function: glutathione transferase activity (GO:0004364);; Molecular Function: receptor binding (GO:0005102);; Cellular Component: cytosol (GO:0005829);; Cellular Component: plasma membrane (GO:0005886);; Biological Process: glutathione metabolic process (GO:0006749);; Biological Process: aging (GO:0007568);; Biological Process: sensory perception of smell (GO:0007608);; Biological Proce…	K00799|5.59211e-162|mmu:68312|Gstm7, 0610005A07Rik, AI894236, Cd203c; glutathione S-transferase, mu 7 (EC:2.5.1.18); K00799 glutathione S-transferase [EC:2.5.1.18] (A)	Glutathione S-transferase Mu 7 GN=Gstm7 OS=Mus musculus (Mouse) PE=1 SV=1	glutathione S-transferase Mu 7 [Mus musculus]
ENSMUSG00000096549	137	51	8.98198	3.66184	0.000796224	-1.43765	down	--	--	Molecular Function: zinc ion binding (GO:0008270);;	--	Prickle-like protein 3 GN=Prickle3 OS=Mus musculus (Mouse) PE=2 SV=1	PREDICTED: LOW QUALITY PROTEIN: prickle-like protein 4 [Mus musculus]
ENSMUSG00000038517	1236	586	17.1652	8.43868	0.000791044	-1.11937	down	--	--	Molecular Function: aminopeptidase activity (GO:0004177);; Biological Process: proteolysis (GO:0006508);; Biological Process: intracellular protein transport (GO:0006886);; Molecular Function: metallopeptidase activity (GO:0008237);; Molecular Function: zinc ion binding (GO:0008270);; Molecular Function: Ran GTPase binding (GO:0008536);; Biological Process: innate immune response (GO:0045087);;	K12652|5.78426e-154|rno:266764|Tbkbp1, Prosapip2; TBK1 binding protein 1; K12652 TANK-binding kinase 1-binding protein (A)	TANK-binding kinase 1-binding protein 1 OS=Mus musculus (Mouse) PE=1 SV=1	RecName: Full=TANK-binding kinase 1-binding protein 1; Short=TBK1-binding protein 1; AltName: Full=Similar to NAP1 TBK1 adapter
ENSMUSG00000022148	95	241	1.19538	2.76012	0.000788962	1.28171	up	--	--	Cellular Component: nucleus (GO:0005634);; Cellular Component: cytoplasm (GO:0005737);; Molecular Function: protein complex binding (GO:0032403);; Biological Process: mast cell activation (GO:0045576);;	K17698|0|rno:499537|Fyb, RGD1563421; FYN binding protein; K17698 FYN binding protein (A)	FYN-binding protein GN=Fyb OS=Mus musculus (Mouse) PE=1 SV=2	FYN-binding protein isoform 1 [Mus musculus]
ENSMUSG00000015001	33648	15295	1140.47	528.409	0.000786461	-1.18251	down	--	--	Molecular Function: phospholipase A2 activity (GO:0004623);; Molecular Function: structural molecule activity (GO:0005198);; Molecular Function: calcium ion binding (GO:0005509);; Cellular Component: proteinaceous extracellular matrix (GO:0005578);; Biological Process: phospholipid metabolic process (GO:0006644);; Biological Process: lipid catabolic process (GO:0016042);;	--	Otoconin-90 (Precursor) GN=Oc90 OS=Mus musculus (Mouse) PE=1 SV=2	otoconin-90 precursor [Mus musculus]
ENSMUSG00000017311	9	50	1.51568	8.67491	0.000783112	2.2164	up	--	--	Molecular Function: neuropeptide hormone activity (GO:0005184);; Cellular Component: extracellular space (GO:0005615);; Biological Process: negative regulation of response to food (GO:0032096);; Biological Process: eating behavior (GO:0042755);;	K05233|4.82035e-52|mmu:217212|Pyy; peptide YY; K05233 peptide YY (A)	Peptide YY(3-36) {ECO:0000250|UniProtKB:Q9TR93} (Precursor) GN=Pyy OS=Mus musculus (Mouse) PE=2 SV=2	peptide YY, isoform CRA_a [Mus musculus]
ENSMUSG00000027932	680	317	16.0531	7.66356	0.00077683	-1.14154	down	[IQ]	--	Molecular Function: nucleotide binding (GO:0000166);; Biological Process: long-chain fatty acid metabolic process (GO:0001676);; Molecular Function: fatty-acyl-CoA synthase activity (GO:0004321);; Molecular Function: long-chain fatty acid-CoA ligase activity (GO:0004467);; Cellular Component: mitochondrion (GO:0005739);; Biological Process: acyl-CoA metabolic process (GO:0006637);; Biological Pro…	K08772|0|mmu:26568|Slc27a3, Acsvl3, FATP3, Vlcs-3; solute carrier family 27 (fatty acid transporter), member 3 (EC:6.2.1.-); K08772 solute carrier family 27 (fatty acid transporter), member 3 [EC:6.2.1.-] (A)	Long-chain fatty acid transport protein 3 GN=Slc27a3 OS=Mus musculus (Mouse) PE=1 SV=2	long-chain fatty acid transport protein 3 precursor [Mus musculus]
ENSMUSG00000022074	100	252	2.06975	5.13184	0.000776749	1.27297	up	--	--	Biological Process: activation of cysteine-type endopeptidase activity involved in apoptotic process (GO:0006919);; Molecular Function: transcription factor binding (GO:0008134);; Biological Process: male gonad development (GO:0008584);; Biological Process: extrinsic apoptotic signaling pathway via death domain receptors (GO:0008625);; Molecular Function: cysteine-type endopeptidase activator act…	K04722|0|mmu:21933|Tnfrsf10b, DR5, KILLER, Ly98, MK, TRAILR2, TRICK2A, TRICK2B, TRICKB; tumor necrosis factor receptor superfamily, member 10b; K04722 tumor necrosis factor receptor superfamily member 10 (A)	Tumor necrosis factor receptor superfamily member 10B (Precursor) GN=Tnfrsf10b OS=Mus musculus (Mouse) PE=2 SV=3	tumor necrosis factor receptor superfamily member 10B precursor [Mus musculus]
ENSMUSG00000032773	35	4	0.49775	0.0421445	0.00076835	-2.69256	down	--	--	Biological Process: regulation of vascular smooth muscle contraction (GO:0003056);; Cellular Component: integral component of plasma membrane (GO:0005887);; Biological Process: G-protein coupled acetylcholine receptor signaling pathway (GO:0007213);; Biological Process: neuromuscular synaptic transmission (GO:0007274);; Molecular Function: drug binding (GO:0008144);; Cellular Component: postsynap…	K04129|0|mmu:12669|Chrm1, Chrm-1, M1, M1R; cholinergic receptor, muscarinic 1, CNS; K04129 muscarinic acetylcholine receptor M1 (A)	Muscarinic acetylcholine receptor M1 GN=Chrm1 OS=Mus musculus (Mouse) PE=2 SV=2	muscarinic acetylcholine receptor M1 [Mus musculus]
ENSMUSG00000058248	35	4	0.270641	0.0322391	0.00076835	-2.69256	down	[T]	Signal transduction mechanisms	Molecular Function: phosphorelay sensor kinase activity (GO:0000155);; Biological Process: phosphorelay signal transduction system (GO:0000160);; Molecular Function: voltage-gated potassium channel activity (GO:0005249);; Molecular Function: calmodulin binding (GO:0005516);; Cellular Component: nuclear inner membrane (GO:0005637);; Cellular Component: integral component of plasma membrane (GO:000…	K04904|0|mcf:102141217|KCNH1; potassium voltage-gated channel, subfamily H (eag-related), member 1; K04904 potassium voltage-gated channel Eag-related subfamily H member 1 (A)	Potassium voltage-gated channel subfamily H member 1 GN=Kcnh1 OS=Mus musculus (Mouse) PE=1 SV=1	potassium voltage-gated channel subfamily H member 1 isoform 1 [Mus musculus]
ENSMUSG00000024277	2129	1011	42.4991	21.1869	0.000767199	-1.1181	down	[DZ]	--	Cellular Component: cytoplasm (GO:0005737);; Cellular Component: microtubule (GO:0005874);; Biological Process: mitotic nuclear division (GO:0007067);; Molecular Function: microtubule binding (GO:0008017);; Biological Process: cell division (GO:0051301);;	K10436|0|hgl:101705572|Mapre2; microtubule-associated protein, RP/EB family, member 2; K10436 microtubule-associated protein, RP/EB family (A)	Microtubule-associated protein RP/EB family member 2 GN=Mapre2 OS=Mus musculus (Mouse) PE=1 SV=1	microtubule-associated protein RP/EB family member 2 isoform 1 [Mus musculus]
ENSMUSG00000056313	325	743	14.4042	32.0314	0.000765748	1.14336	up	--	--	Biological Process: apoptotic process (GO:0006915);;	--	Uncharacterized protein C8orf4 homolog OS=Mus musculus (Mouse) PE=2 SV=1	uncharacterized protein C8orf4 homolog [Mus musculus]
ENSMUSG00000063804	68	18	1.04525	0.253646	0.000749813	-1.8577	down	[K]	Transcription	Cellular Component: cytoplasmic mRNA processing body (GO:0000932);; Molecular Function: DNA binding (GO:0003677);; Molecular Function: mRNA binding (GO:0003729);; Cellular Component: nucleolus (GO:0005730);; Cellular Component: mitochondrion (GO:0005739);; Biological Process: regulation of transcription, DNA-templated (GO:0006355);; Biological Process: germ cell development (GO:0007281);; Molecul…	K18754|0|mmu:380669|Lin28b, 2810403D23Rik, D030047M17Rik, Lin-28.2; lin-28 homolog B (C. elegans); K18754 protein lin-28 (A)	Protein lin-28 homolog B GN=Lin28b OS=Mus musculus (Mouse) PE=2 SV=2	protein lin-28 homolog B [Mus musculus]
ENSMUSG00000071324	68	18	2.67605	1.02435	0.000749813	-1.8577	down	--	--	--	--	Armadillo repeat-containing protein 2 GN=Armc2 OS=Mus musculus (Mouse) PE=2 SV=3	armadillo repeat-containing protein 2 [Mus musculus]
ENSMUSG00000024672	13	60	0.82534	4.74155	0.000747582	2.01682	up	--	--	Cellular Component: integral component of membrane (GO:0016021);;	--	Membrane-spanning 4-domains subfamily A member 6B GN=Ms4a6b OS=Mus musculus (Mouse) PE=2 SV=1	membrane-spanning 4-domains subfamily A member 7 isoform c [Mus musculus]
ENSMUSG00000018634	33	106	0.836559	2.41709	0.000746255	1.58629	up	--	--	Biological Process: response to hypoxia (GO:0001666);; Molecular Function: G-protein alpha-subunit binding (GO:0001965);; Cellular Component: multivesicular body (GO:0005771);; Cellular Component: trans-Golgi network (GO:0005802);; Biological Process: phospholipase C-activating G-protein coupled receptor signaling pathway (GO:0007200);; Biological Process: positive regulation of cytosolic calcium…	K04578|0|mmu:12921|Crhr1, CRFR1, Crhr; corticotropin releasing hormone receptor 1; K04578 corticotropin releasing hormone receptor 1 (A)	Corticotropin-releasing factor receptor 1 (Precursor) GN=Crhr1 OS=Mus musculus (Mouse) PE=1 SV=1	corticotropin-releasing factor receptor 1 precursor [Mus musculus]
ENSMUSG00000035376	472	1069	9.78234	20.864	0.000736505	1.13123	up	--	--	Cellular Component: endoplasmic reticulum (GO:0005783);; Biological Process: fatty acid biosynthetic process (GO:0006633);; Biological Process: multicellular organismal development (GO:0007275);; Cellular Component: integral component of membrane (GO:0016021);; Molecular Function: lyase activity (GO:0016829);;	K10703|1.96538e-163|mmu:70757|Ptplb, 6330408J20Rik, AI255777, AI481689, HACD2; protein tyrosine phosphatase-like (proline instead of catalytic arginine), member b (EC:4.2.1.134); K10703 very-long-chain (3R)-3-hydroxyacyl-CoA dehydratase [EC:4.2.1.134] (A)	Very-long-chain (3R)-3-hydroxyacyl-CoA dehydratase 2 GN=Ptplb OS=Mus musculus (Mouse) PE=2 SV=1	very-long-chain (3R)-3-hydroxyacyl-[acyl-carrier protein] dehydratase 2 [Mus musculus]
ENSMUSG00000006675	372	166	12.4052	5.744	0.000733273	-1.20009	down	--	--	Molecular Function: iron ion binding (GO:0005506);; Molecular Function: calcium ion binding (GO:0005509);; Cellular Component: endoplasmic reticulum (GO:0005783);; Cellular Component: integral component of membrane (GO:0016021);; Molecular Function: oxidoreductase activity, acting on single donors with incorporation of molecular oxygen, incorporation of two atoms of oxygen (GO:0016702);; Molecula…	K06711|0|mmu:74443|P4htm, 4933406E20Rik, AI853847, BB128974, Ph-4; prolyl 4-hydroxylase, transmembrane (endoplasmic reticulum); K06711 hypoxia-inducible factor prolyl 4-hydroxylase [EC:1.14.11.-] (A)	Transmembrane prolyl 4-hydroxylase GN=P4htm OS=Mus musculus (Mouse) PE=2 SV=1	transmembrane prolyl 4-hydroxylase [Mus musculus]
ENSMUSG00000022636	1125	531	21.16	9.6712	0.000731477	-1.12553	down	--	--	Molecular Function: protein binding (GO:0005515);; Biological Process: cell adhesion (GO:0007155);; Biological Process: motor neuron axon guidance (GO:0008045);; Cellular Component: external side of plasma membrane (GO:0009897);; Cellular Component: integral component of membrane (GO:0016021);; Cellular Component: axon (GO:0030424);; Cellular Component: neuronal cell body (GO:0043025);;	K06547|0|mmu:11658|Alcam, AI853494, BEN, CD166, DM-GRASP, MuSC, SC1; activated leukocyte cell adhesion molecule; K06547 activated leukocyte cell adhesion molecule (A)	CD166 antigen (Precursor) GN=Alcam OS=Mus musculus (Mouse) PE=1 SV=3	CD166 antigen precursor [Mus musculus]
ENSMUSG00000037362	3809	8728	99.0116	217.215	0.000711931	1.15071	up	--	--	Biological Process: cartilage condensation (GO:0001502);; Biological Process: ossification (GO:0001503);; Biological Process: angiogenesis (GO:0001525);; Biological Process: regulation of cell growth (GO:0001558);; Biological Process: positive regulation of protein phosphorylation (GO:0001934);; Molecular Function: fibronectin binding (GO:0001968);; Molecular Function: integrin binding (GO:000517…	--	Protein NOV homolog (Precursor) GN=Nov OS=Mus musculus (Mouse) PE=2 SV=1	protein NOV homolog precursor [Mus musculus]
ENSMUSG00000035498	243	565	2.8352	6.45832	0.000708759	1.16617	up	--	--	Cellular Component: plasma membrane (GO:0005886);; Cellular Component: integral component of membrane (GO:0016021);;	K06732|0|mmu:109332|Cdcp1, 9030022E12Rik, AA409659, E030027H19Rik; CUB domain containing protein 1; K06732 CUB domain-containing protein 1 (A)	CUB domain-containing protein 1 (Precursor) GN=Cdcp1 OS=Mus musculus (Mouse) PE=2 SV=1	CUB domain-containing protein 1 precursor [Mus musculus]
ENSMUSG00000001493	77	203	1.68842	4.54787	0.000704783	1.33299	up	--	--	Biological Process: angiogenesis (GO:0001525);; Biological Process: somite specification (GO:0001757);; Molecular Function: chromatin binding (GO:0003682);; Molecular Function: sequence-specific DNA binding transcription factor activity (GO:0003700);; Cellular Component: nucleolus (GO:0005730);; Biological Process: skeletal muscle tissue development (GO:0007519);; Molecular Function: sequence-spe…	K09322|6.16339e-177|mmu:17285|Meox1, AI385561, D330041M02Rik, Mox-1, Mox1; mesenchyme homeobox 1; K09322 homeobox protein MOX (A)	Homeobox protein MOX-1 GN=Meox1 OS=Mus musculus (Mouse) PE=1 SV=1	homeobox protein MOX-1 [Mus musculus]
ENSMUSG00000032698	232	97	8.77313	3.81567	0.000696362	-1.28684	down	--	--	Biological Process: negative regulation of transcription from RNA polymerase II promoter (GO:0000122);; Molecular Function: RNA polymerase II regulatory region sequence-specific DNA binding (GO:0000977);; Molecular Function: RNA polymerase II activating transcription factor binding (GO:0001102);; Molecular Function: RNA polymerase II transcription factor binding transcription factor activity invo…	K15612|5.82323e-125|rno:362176|Lmo2; LIM domain only 2; K15612 rhombotin-2 (A)	Rhombotin-2 GN=Lmo2 OS=Mus musculus (Mouse) PE=1 SV=1	rhombotin-2 isoform 1 [Mus musculus]
ENSMUSG00000033949	379	169	5.849	2.46717	0.000692701	-1.2013	down	--	--	Cellular Component: acrosomal vesicle (GO:0001669);; Molecular Function: ubiquitin-protein transferase activity (GO:0004842);; Cellular Component: cytoskeleton (GO:0005856);; Biological Process: acrosome reaction (GO:0007340);; Molecular Function: zinc ion binding (GO:0008270);; Biological Process: protein ubiquitination (GO:0016567);; Biological Process: regulation of cell cycle (GO:0051726);;	K12013|0|rno:291597|Trim36; tripartite motif-containing 36; K12013 tripartite motif-containing protein 36 (A)	E3 ubiquitin-protein ligase Trim36 GN=Trim36 OS=Mus musculus (Mouse) PE=1 SV=2	E3 ubiquitin-protein ligase Trim36 isoform 1 [Mus musculus]
ENSMUSG00000007080	433	985	5.43394	13.2187	0.000690729	1.1373	up	[L]	Replication, recombination and repair	Biological Process: G1/S transition of mitotic cell cycle (GO:0000082);; Molecular Function: nucleotide binding (GO:0000166);; Biological Process: DNA synthesis involved in DNA repair (GO:0000731);; Biological Process: in utero embryonic development (GO:0001701);; Molecular Function: DNA binding (GO:0003677);; Molecular Function: chromatin binding (GO:0003682);; Molecular Function: DNA-directed D…	K02324|0|mmu:18973|Pole; polymerase (DNA directed), epsilon (EC:2.7.7.7); K02324 DNA polymerase epsilon subunit 1 [EC:2.7.7.7] (A)	DNA polymerase epsilon catalytic subunit A GN=Pole OS=Mus musculus (Mouse) PE=2 SV=3	DNA polymerase epsilon catalytic subunit A [Mus musculus]
ENSMUSG00000052155	957	449	14.3664	6.156	0.000683926	-1.13368	down	[RTKL]	--	Biological Process: gastrulation with mouth forming second (GO:0001702);; Biological Process: kidney development (GO:0001822);; Biological Process: lymphangiogenesis (GO:0001946);; Biological Process: blood vessel remodeling (GO:0001974);; Molecular Function: receptor signaling protein serine/threonine kinase activity (GO:0004702);; Molecular Function: protein serine/threonine/tyrosine kinase act…	K04670|0|ocu:100008631|ACVR2A, ACTRIIB; activin A receptor, type IIA; K04670 activin receptor type-2A [EC:2.7.11.30] (A)	Activin receptor type-2A (Precursor) GN=Acvr2a OS=Mus musculus (Mouse) PE=1 SV=1	activin receptor type-2A precursor [Mus musculus]
ENSMUSG00000015968	721	335	6.37052	2.92289	0.000673843	-1.14657	down	--	--	Cellular Component: nucleus (GO:0005634);; Cellular Component: integral component of plasma membrane (GO:0005887);; Cellular Component: voltage-gated calcium channel complex (GO:0005891);; Biological Process: adenylate cyclase-modulating G-protein coupled receptor signaling pathway (GO:0007188);; Biological Process: heart development (GO:0007507);; Biological Process: aging (GO:0007568);; Biologi…	K04851|0|cge:100772497|Cacna1d; calcium channel, voltage-dependent, L type, alpha 1D subunit; K04851 voltage-dependent calcium channel L type alpha-1D (A)	Voltage-dependent L-type calcium channel subunit alpha-1D GN=Cacna1d OS=Mus musculus (Mouse) PE=1 SV=3	voltage-dependent L-type calcium channel subunit alpha-1D isoform 1 [Mus musculus]
ENSMUSG00000046610	75	21	1.65443	0.488233	0.00066686	-1.79274	down	[I]	Lipid transport and metabolism	Molecular Function: transferase activity, transferring acyl groups other than amino-acyl groups (GO:0016747);;	--	--	O-acyltransferase like precursor [Mus musculus]
ENSMUSG00000006731	204	481	3.49964	9.16316	0.000660052	1.18513	up	--	--	Biological Process: ganglioside biosynthetic process (GO:0001574);; Molecular Function: (N-acetylneuraminyl)-galactosylglucosylceramide N-acetylgalactosaminyltransferase activity (GO:0003947);; Cellular Component: plasma membrane (GO:0005886);; Biological Process: protein glycosylation (GO:0006486);; Biological Process: spermatogenesis (GO:0007283);; Biological Process: lipid storage (GO:0019915)…	K00725|0|rno:64828|B4galnt1, GalNAc-T, Galgt1; beta-1,4-N-acetyl-galactosaminyl transferase 1 (EC:2.4.1.92); K00725 (N-Acetylneuraminyl)-galactosylglucosylceramide N-acetylgalactosaminyltransferase [EC:2.4.1.92] (A)	Beta-1,4 N-acetylgalactosaminyltransferase 1 GN=B4galnt1 OS=Mus musculus (Mouse) PE=2 SV=1	beta-1,4 N-acetylgalactosaminyltransferase 1 isoform 2 [Mus musculus]
ENSMUSG00000033860	1	28	0.0751731	1.04627	0.000658536	3.36076	up	--	--	Molecular Function: receptor binding (GO:0005102);; Cellular Component: fibrinogen complex (GO:0005577);; Cellular Component: cell cortex (GO:0005938);; Biological Process: inflammatory response (GO:0006954);; Biological Process: signal transduction (GO:0007165);; Cellular Component: external side of plasma membrane (GO:0009897);; Biological Process: platelet activation (GO:0030168);; Molecular F…	K03905|0|mmu:99571|Fgg, 3010002H13Rik, AI256424; fibrinogen gamma chain; K03905 fibrinogen gamma chain (A)	Fibrinogen gamma chain (Precursor) GN=Fgg OS=Mus musculus (Mouse) PE=1 SV=1	unnamed protein product [Mus musculus]
ENSMUSG00000022758	88	27	2.09844	0.659228	0.000655216	-1.68227	down	--	--	Molecular Function: purinergic nucleotide receptor activity (GO:0001614);; Molecular Function: extracellular ATP-gated cation channel activity (GO:0004931);; Molecular Function: ATP binding (GO:0005524);; Cellular Component: cytoplasm (GO:0005737);; Cellular Component: integral component of plasma membrane (GO:0005887);; Biological Process: cation transport (GO:0006812);; Cellular Component: post…	K05221|0|rno:25041|P2rx6, P2rxl1, P2x6, Rnap2x6; purinergic receptor P2X, ligand-gated ion channel, 6; K05221 P2X purinoceptor 6 (A)	P2X purinoceptor 6 GN=P2rx6 OS=Mus musculus (Mouse) PE=2 SV=2	P2X purinoceptor 6 isoform 1 [Mus musculus]
ENSMUSG00000061298	38	5	0.970812	0.15456	0.000655192	-2.57885	down	[E]	Amino acid transport and metabolism	Molecular Function: metallocarboxypeptidase activity (GO:0004181);; Cellular Component: cytosol (GO:0005829);; Biological Process: proteolysis (GO:0006508);; Molecular Function: zinc ion binding (GO:0008270);; Molecular Function: tubulin binding (GO:0015631);; Biological Process: C-terminal protein deglutamylation (GO:0035609);; Biological Process: protein side chain deglutamylation (GO:0035610);;	--	Cytosolic carboxypeptidase 6 GN=Agbl4 OS=Mus musculus (Mouse) PE=1 SV=1	cytosolic carboxypeptidase 6 isoform 1 [Mus musculus]
ENSMUSG00000026688	1239	583	87.2904	40.8183	0.000648492	-1.13024	down	--	--	Molecular Function: glutathione transferase activity (GO:0004364);; Molecular Function: glutathione peroxidase activity (GO:0004602);; Cellular Component: nuclear envelope (GO:0005635);; Cellular Component: endoplasmic reticulum (GO:0005783);; Biological Process: response to organonitrogen compound (GO:0010243);; Cellular Component: integral component of membrane (GO:0016021);; Biological Process…	K00799|3.83626e-109|mmu:66447|Mgst3, 2010012L10Rik, 2010306B17Rik, 2700004G04Rik, AA516734, GST-III; microsomal glutathione S-transferase 3 (EC:2.5.1.18); K00799 glutathione S-transferase [EC:2.5.1.18] (A)	Microsomal glutathione S-transferase 3 GN=Mgst3 OS=Mus musculus (Mouse) PE=1 SV=1	microsomal glutathione S-transferase 3 [Mus musculus]
ENSMUSG00000015501	453	1032	2.68665	6.0509	0.000646799	1.13955	up	[R]	General function prediction only	Molecular Function: DNA binding (GO:0003677);; Molecular Function: sequence-specific DNA binding transcription factor activity (GO:0003700);; Cellular Component: nucleus (GO:0005634);; Cellular Component: transcription factor complex (GO:0005667);; Biological Process: regulation of transcription, DNA-templated (GO:0006355);; Biological Process: signal transduction (GO:0007165);; Molecular Functio…	K09239|0|mmu:15273|Hivep2, MIBP1, Schnurri-2, Shn-2; human immunodeficiency virus type I enhancer binding protein 2; K09239 human immunodeficiency virus type I enhancer-binding protein (A)	Transcription factor HIVEP2 GN=Hivep2 OS=Mus musculus (Mouse) PE=1 SV=1	transcription factor HIVEP2 [Mus musculus]
ENSMUSG00000035407	1271	598	13.7582	6.74074	0.000640978	-1.13044	down	[R]	General function prediction only	Cellular Component: cytoplasm (GO:0005737);; Biological Process: regulation of response to stimulus (GO:0048583);; Biological Process: negative regulation of stress fiber assembly (GO:0051497);;	--	KN motif and ankyrin repeat domain-containing protein 4 GN=Kank4 OS=Mus musculus (Mouse) PE=2 SV=1	KN motif and ankyrin repeat domain-containing protein 4 [Mus musculus]
ENSMUSG00000039501	592	1343	5.71842	13.0951	0.00064001	1.13423	up	[L]	Replication, recombination and repair	Molecular Function: metal ion binding (GO:0046872);;	--	NFX1-type zinc finger-containing protein 1 GN=Znfx1 OS=Mus musculus (Mouse) PE=2 SV=3	NFX1-type zinc finger-containing protein 1 [Mus musculus]
ENSMUSG00000028524	368	163	6.75263	3.41878	0.000636751	-1.21058	down	--	--	Biological Process: response to dietary excess (GO:0002021);; Molecular Function: phospholipid binding (GO:0005543);; Molecular Function: microtubule binding (GO:0008017);; Molecular Function: SH3 domain binding (GO:0017124);; Cellular Component: AP-2 adaptor complex (GO:0030122);; Biological Process: response to starvation (GO:0042594);; Biological Process: positive regulation of receptor-mediat…	--	SH3-containing GRB2-like protein 3-interacting protein 1 GN=Sgip1 OS=Rattus norvegicus (Rat) PE=1 SV=1	SH3-domain GRB2-like interacting protein 1 alpha [Mus musculus]
ENSMUSG00000007035	73	20	0.98501	0.542618	0.000635854	-1.81917	down	[L]	Replication, recombination and repair	Biological Process: meiotic mismatch repair (GO:0000710);; Cellular Component: synaptonemal complex (GO:0000795);; Cellular Component: zona pellucida receptor complex (GO:0002199);; Molecular Function: damaged DNA binding (GO:0003684);; Molecular Function: ATP binding (GO:0005524);; Biological Process: reciprocal meiotic recombination (GO:0007131);; Biological Process: multicellular organismal de…	K08741|0|mmu:17687|Msh5, G7, Mut5; mutS homolog 5 (E. coli); K08741 DNA mismatch repair protein MSH5 (A)	MutS protein homolog 5 GN=Msh5 OS=Mus musculus (Mouse) PE=2 SV=1	mutS protein homolog 5 [Mus musculus]
Mouse_newGene_2102	86	26	6.18878	1.94917	0.000634573	-1.70063	down	--	--	--	--	--	mCG147975 [Mus musculus]
ENSMUSG00000028845	262	111	10.6351	4.46949	0.000610536	-1.26995	down	--	--	Biological Process: microtubule cytoskeleton organization (GO:0000226);; Biological Process: cilium or flagellum-dependent cell motility (GO:0001539);; Cellular Component: microtubule (GO:0005874);; Biological Process: cell projection organization (GO:0030030);; Biological Process: sperm motility (GO:0030317);; Cellular Component: axoneme (GO:0035085);;	K18629|0|mmu:24084|Tekt2, AU014974, tektin-t; tektin 2; K18629 tektin-2 (A)	Tektin-2 GN=Tekt2 OS=Mus musculus (Mouse) PE=2 SV=1	tektin-2 [Mus musculus]
ENSMUSG00000042473	245	573	3.81392	8.25887	0.000604416	1.17465	up	--	--	Molecular Function: Rab GTPase activator activity (GO:0005097);; Molecular Function: calcium ion binding (GO:0005509);; Biological Process: positive regulation of Rab GTPase activity (GO:0032851);;	--	TBC1 domain family member 8B GN=Tbc1d8b OS=Mus musculus (Mouse) PE=2 SV=1	TBC1 domain family member 8B [Mus musculus]
ENSMUSG00000005864	145	54	3.12808	1.14508	0.000601936	-1.43887	down	[T]	Signal transduction mechanisms	Molecular Function: signal transducer activity (GO:0004871);; Molecular Function: intracellular cAMP activated cation channel activity (GO:0005222);; Molecular Function: intracellular cGMP activated cation channel activity (GO:0005223);; Molecular Function: voltage-gated potassium channel activity (GO:0005249);; Molecular Function: calmodulin binding (GO:0005516);; Cellular Component: cytoplasm (…	K04949|0|mmu:12789|Cnga2, Cnca, Cncg4, OCNC1; cyclic nucleotide gated channel alpha 2; K04949 cyclic nucleotide gated channel alpha 2 (A)	Cyclic nucleotide-gated olfactory channel GN=Cnga2 OS=Mus musculus (Mouse) PE=2 SV=2	cyclic nucleotide-gated olfactory channel [Mus musculus]
ENSMUSG00000028019	2030	955	37.0679	17.4396	0.000593206	-1.13152	down	--	--	Molecular Function: platelet-derived growth factor receptor binding (GO:0005161);; Cellular Component: extracellular space (GO:0005615);; Cellular Component: nucleus (GO:0005634);; Cellular Component: cytoplasm (GO:0005737);; Biological Process: activation of transmembrane receptor protein tyrosine kinase activity (GO:0007171);; Molecular Function: growth factor activity (GO:0008083);; Biological…	K05450|0|mmu:54635|Pdgfc, 1110064L01Rik, AI647969, PDGF-C; platelet-derived growth factor, C polypeptide; K05450 platelet derived growth factor C/D (A)	Platelet-derived growth factor C, receptor-binding form (Precursor) GN=Pdgfc OS=Mus musculus (Mouse) PE=1 SV=2	platelet-derived growth factor C precursor [Mus musculus]
Mouse_newGene_835	53	11	11.2618	2.49476	0.000583079	-2.13508	down	--	--	--	--	--	unnamed protein product [Mus musculus]
ENSMUSG00000033342	114	39	2.30172	0.745209	0.000577334	-1.54768	down	[I]	Lipid transport and metabolism	Cellular Component: integral component of membrane (GO:0016021);; Molecular Function: hydrolase activity (GO:0016787);;	--	Lipid phosphate phosphatase-related protein type 5 GN=Lppr5 OS=Mus musculus (Mouse) PE=2 SV=1	RIKEN cDNA 4833424O15, isoform CRA_b [Mus musculus]
ENSMUSG00000046470	112	38	4.2846	1.56338	0.000566443	-1.55828	down	--	--	Biological Process: negative regulation of transcription from RNA polymerase II promoter (GO:0000122);; Cellular Component: nuclear chromatin (GO:0000790);; Molecular Function: RNA polymerase II core promoter proximal region sequence-specific DNA binding (GO:0000978);; Molecular Function: RNA polymerase II core promoter proximal region sequence-specific DNA binding transcription factor activity i…	K09270|6.69213e-167|mmu:20672|Sox18, AI385749, Ra, Ragl; SRY (sex determining region Y)-box 18; K09270 transcription factor SOX7/8/10/18 (SOX group E/F) (A)	Transcription factor SOX-18 GN=Sox18 OS=Mus musculus (Mouse) PE=1 SV=3	transcription factor SOX-18 [Mus musculus]
ENSMUSG00000073409	11	56	0.313155	1.56065	0.000566175	2.12958	up	--	--	Biological Process: positive regulation of T cell mediated cytotoxicity (GO:0001916);; Biological Process: antigen processing and presentation of endogenous peptide antigen via MHC class Ib (GO:0002476);; Biological Process: antigen processing and presentation of endogenous peptide antigen via MHC class I via ER pathway, TAP-dependent (GO:0002485);; Molecular Function: receptor binding (GO:000510…	K06751|0|mmu:110557|H2-Q6, 0610037M15Rik, H-2Q6, Qa-6, Qa6; histocompatibility 2, Q region locus 6; K06751 major histocompatibility complex, class I (A)	H-2 class I histocompatibility antigen, Q8 alpha chain (Precursor) GN=H2-Q8 OS=Mus musculus (Mouse) PE=2 SV=1	histocompatibility 2, Q region locus 6 precursor [Mus musculus]
ENSMUSG00000022360	194	462	3.58678	6.57961	0.000564188	1.19907	up	[O]	Posttranslational modification, protein turnover, chaperones	Molecular Function: ATP binding (GO:0005524);; Cellular Component: nucleolus (GO:0005730);; Biological Process: regulation of transcription, DNA-templated (GO:0006355);; Molecular Function: ATPase activity (GO:0016887);; Molecular Function: lysine-acetylated histone binding (GO:0070577);;	--	ATPase family AAA domain-containing protein 2 GN=Atad2 OS=Mus musculus (Mouse) PE=1 SV=1	ATPase family AAA domain-containing protein 2 [Mus musculus]
ENSMUSG00000049336	591	270	3.58826	1.58139	0.000561899	-1.16979	down	--	--	Biological Process: negative regulation of transcription from RNA polymerase II promoter (GO:0000122);; Molecular Function: receptor binding (GO:0005102);; Cellular Component: endoplasmic reticulum (GO:0005783);; Cellular Component: Golgi apparatus (GO:0005794);; Cellular Component: integral component of plasma membrane (GO:0005887);; Cellular Component: cell-cell junction (GO:0005911);; Biologic…	--	Ten-2 intracellular domain GN=Tenm2 OS=Mus musculus (Mouse) PE=2 SV=1	teneurin-2 [Mus musculus]
Mouse_newGene_123	189	75	5.28145	1.94149	0.000552644	-1.35674	down	--	--	--	--	--	mCG11209 [Mus musculus]
ENSMUSG00000030536	4257	9865	33.2181	75.7684	0.000547495	1.16699	up	[DT]	--	Biological Process: regulation of cytokine production (GO:0001817);; Molecular Function: Ras GTPase activator activity (GO:0005099);; Molecular Function: calmodulin binding (GO:0005516);; Cellular Component: nucleolus (GO:0005730);; Cellular Component: cytoplasm (GO:0005737);; Cellular Component: microtubule (GO:0005874);; Cellular Component: cell-cell junction (GO:0005911);; Cellular Component: …	K16848|0|mmu:29875|Iqgap1, AA682088, D7Ertd237e, D7Ertd257e, mKIAA0051; IQ motif containing GTPase activating protein 1; K16848 Ras GTPase-activating-like protein IQGAP1 (A)	Ras GTPase-activating-like protein IQGAP1 GN=Iqgap1 OS=Mus musculus (Mouse) PE=1 SV=2	ras GTPase-activating-like protein IQGAP1 [Mus musculus]
ENSMUSG00000022321	131	324	2.6748	6.20831	0.000543021	1.24972	up	--	--	Molecular Function: calcium ion binding (GO:0005509);; Cellular Component: nucleus (GO:0005634);; Cellular Component: cytoplasm (GO:0005737);; Cellular Component: plasma membrane (GO:0005886);; Biological Process: homophilic cell adhesion via plasma membrane adhesion molecules (GO:0007156);; Cellular Component: integral component of membrane (GO:0016021);;	K06802|0|mmu:320873|Cdh10, A830016G23Rik, C030003B10Rik, C030011H18Rik; cadherin 10; K06802 cadherin 10, type 2, T2-cadherin (A)	Cadherin-10 (Precursor) GN=Cdh10 OS=Mus musculus (Mouse) PE=1 SV=3	cadherin-10 precursor [Mus musculus]
ENSMUSG00000028832	5904	2741	331.666	155.198	0.000537222	-1.1516	down	--	--	Cellular Component: Golgi apparatus (GO:0005794);; Cellular Component: cytosol (GO:0005829);; Cellular Component: microtubule (GO:0005874);; Biological Process: microtubule depolymerization (GO:0007019);; Biological Process: mitotic spindle organization (GO:0007052);; Biological Process: axonogenesis (GO:0007409);; Biological Process: brain development (GO:0007420);; Biological Process: response …	K04381|1.84091e-97|ngi:103737097|Stmn1; stathmin 1; K04381 stathmin (A)	Stathmin GN=Stmn1 OS=Mus musculus (Mouse) PE=1 SV=2	stathmin [Mus musculus]
ENSMUSG00000024524	315	136	3.47361	1.9472	0.000532729	-1.24543	down	--	--	Biological Process: tissue homeostasis (GO:0001894);; Biological Process: endochondral ossification (GO:0001958);; Biological Process: response to amphetamine (GO:0001975);; Molecular Function: GTPase activity (GO:0003924);; Molecular Function: adenylate cyclase activity (GO:0004016);; Molecular Function: signal transducer activity (GO:0004871);; Molecular Function: GTP binding (GO:0005525);; Cel…	K04633|0|rno:24611|Gnal, Golf, Olf, RGD1305940; guanine nucleotide binding protein, alpha stimulating, olfactory type; K04633 guanine nucleotide-binding protein G(olf) subunit alpha (A)	Guanine nucleotide-binding protein G(olf) subunit alpha GN=Gnal OS=Mus musculus (Mouse) PE=1 SV=1	guanine nucleotide-binding protein G(olf) subunit alpha isoform 2 [Mus musculus]
ENSMUSG00000031434	164	397	2.42291	5.95161	0.00052933	1.22118	up	--	--	Molecular Function: ATP binding (GO:0005524);; Cellular Component: nucleus (GO:0005634);; Molecular Function: zinc ion binding (GO:0008270);;	--	MORC family CW-type zinc finger protein 4 GN=Morc4 OS=Mus musculus (Mouse) PE=2 SV=2	MORC family CW-type zinc finger protein 4 isoform A [Mus musculus]
ENSMUSG00000024034	1002	2284	15.9459	37.1917	0.000527285	1.1421	up	--	--	Molecular Function: serine-type endopeptidase activity (GO:0004252);; Molecular Function: scavenger receptor activity (GO:0005044);; Cellular Component: endoplasmic reticulum membrane (GO:0005789);; Biological Process: proteolysis (GO:0006508);; Biological Process: cellular sodium ion homeostasis (GO:0006883);; Biological Process: sensory perception of sound (GO:0007605);; Cellular Component: int…	K09634|0|mmu:140765|Tmprss3; transmembrane protease, serine 3 (EC:3.4.21.-); K09634 transmembrane protease, serine 3 [EC:3.4.21.-] (A)	Transmembrane protease serine 3 GN=Tmprss3 OS=Mus musculus (Mouse) PE=1 SV=2	transmembrane protease serine 3 isoform 1 [Mus musculus]
ENSMUSG00000054720	488	1119	5.33772	12.7089	0.000522629	1.14916	up	[S]	Function unknown	Cellular Component: endoplasmic reticulum membrane (GO:0005789);; Cellular Component: integral component of membrane (GO:0016021);;	--	Volume-regulated anion channel subunit LRRC8C GN=Lrrc8c OS=Mus musculus (Mouse) PE=2 SV=1	leucine-rich repeat-containing protein 8C [Mus musculus]
ENSMUSG00000055401	340	788	16.1935	39.0861	0.000515412	1.16324	up	--	--	Molecular Function: glycoprotein binding (GO:0001948);; Molecular Function: ubiquitin-protein transferase activity (GO:0004842);; Cellular Component: cytoplasm (GO:0005737);; Biological Process: DNA repair (GO:0006281);; Biological Process: glycoprotein catabolic process (GO:0006516);; Biological Process: response to unfolded protein (GO:0006986);; Biological Process: protein ubiquitination (GO:0…	K10100|0|mmu:50762|Fbxo6, AA408845, FBG2, Fbs2, Fbx6b, Fbxo6b; F-box protein 6; K10100 F-box protein 6 (A)	F-box only protein 6 GN=Fbxo6 OS=Mus musculus (Mouse) PE=1 SV=1	F-box only protein 6 [Mus musculus]
ENSMUSG00000025716	142	52	2.35167	0.607748	0.000504099	-1.46167	down	--	--	Cellular Component: photoreceptor outer segment (GO:0001750);; Cellular Component: photoreceptor inner segment (GO:0001917);; Molecular Function: protein serine/threonine kinase activity (GO:0004674);; Molecular Function: calmodulin binding (GO:0005516);; Molecular Function: ATP binding (GO:0005524);; Cellular Component: cytoplasm (GO:0005737);; Biological Process: visual perception (GO:0007601);…	K08834|0|mmu:667663|Myo3a, 9030416P08Rik; myosin IIIA (EC:2.7.11.1); K08834 myosin III [EC:2.7.11.1] (A)	Myosin-IIIa GN=Myo3a OS=Mus musculus (Mouse) PE=2 SV=1	myosin-IIIa [Mus musculus]
ENSMUSG00000024168	355	155	12.1314	5.52835	0.000502778	-1.23071	down	--	--	Biological Process: lymph vessel development (GO:0001945);; Molecular Function: protein binding (GO:0005515);; Cellular Component: plasma membrane (GO:0005886);; Cellular Component: adherens junction (GO:0005912);; Cellular Component: integral component of membrane (GO:0016021);; Biological Process: regulation of vascular endothelial growth factor receptor signaling pathway (GO:0030947);; Biologi…	--	Transmembrane protein 204 GN=Tmem204 OS=Mus musculus (Mouse) PE=2 SV=1	transmembrane protein 204 precursor [Mus musculus]
ENSMUSG00000015880	72	195	1.53402	3.81348	0.000502138	1.37008	up	[BD]	--	Cellular Component: condensin complex (GO:0000796);; Cellular Component: cytoplasm (GO:0005737);; Cellular Component: centrosome (GO:0005813);; Biological Process: mitotic chromosome condensation (GO:0007076);; Cellular Component: actin cytoskeleton (GO:0015629);;	K06678|0|mmu:54392|Ncapg, 5730507H05Rik, Hcapg, MFT.M05.13; non-SMC condensin I complex, subunit G; K06678 condensin complex subunit 3 (A)	--	condensin complex subunit 3 [Mus musculus]
ENSMUSG00000022829	119	41	1.84171	0.832315	0.000499525	-1.53974	down	--	--	Cellular Component: cytoplasm (GO:0005737);; Cellular Component: plasma membrane (GO:0005886);; Biological Process: protein transport (GO:0015031);; Cellular Component: integral component of membrane (GO:0016021);; Biological Process: regulation of exocytosis (GO:0017157);; Molecular Function: syntaxin binding (GO:0019905);; Biological Process: glucose homeostasis (GO:0042593);; Biological Proces…	K08518|0|rno:288080|Stxbp5l; syntaxin binding protein 5-like; K08518 syntaxin-binding protein 5 (A)	Syntaxin-binding protein 5-like GN=Stxbp5l OS=Mus musculus (Mouse) PE=2 SV=1	syntaxin-binding protein 5-like isoform xb [Mus musculus]
ENSMUSG00000028391	140	51	3.72349	1.13673	0.000497211	-1.4685	down	[R]	General function prediction only	--	--	WD repeat-containing protein 31 GN=Wdr31 OS=Mus musculus (Mouse) PE=2 SV=1	WD repeat-containing protein 31 [Mus musculus]
ENSMUSG00000038884	120	301	2.49938	6.4026	0.000494499	1.26884	up	--	--	--	--	UPF0515 protein C19orf66 homolog OS=Mus musculus (Mouse) PE=2 SV=1	UPF0515 protein C19orf66 homolog [Mus musculus]
ENSMUSG00000049775	4626	10775	422.877	1015.99	0.000494377	1.17438	up	--	--	Biological Process: osteoblast differentiation (GO:0001649);; Biological Process: platelet degranulation (GO:0002576);; Molecular Function: actin binding (GO:0003779);; Cellular Component: extracellular region (GO:0005576);; Cellular Component: nucleus (GO:0005634);; Cellular Component: cytosol (GO:0005829);; Cellular Component: cytoskeleton (GO:0005856);; Biological Process: positive regulation …	K05764|4.90145e-24|cjc:100399195|TMSB4X; thymosin beta 4, X-linked; K05764 thymosin, beta 4 (A)	Hematopoietic system regulatory peptide GN=Tmsb4x OS=Mus musculus (Mouse) PE=1 SV=1	RecName: Full=Thymosin beta-4; Short=T beta 4; Contains: RecName: Full=Hematopoietic system regulatory peptide; AltName: Full=Seraspenide
ENSMUSG00000051177	163	62	1.8449	0.55807	0.000491277	-1.41267	down	--	--	Biological Process: G2/M transition of mitotic cell cycle (GO:0000086);; Cellular Component: nuclear chromatin (GO:0000790);; Biological Process: oocyte maturation (GO:0001556);; Molecular Function: phosphatidylinositol phospholipase C activity (GO:0004435);; Molecular Function: signal transducer activity (GO:0004871);; Molecular Function: GTPase activator activity (GO:0005096);; Molecular Functi…	K05858|0|mmu:18795|Plcb1, 3110043I21Rik, AI132408, Plcb, mKIAA0581; phospholipase C, beta 1 (EC:3.1.4.11); K05858 phosphatidylinositol phospholipase C, beta [EC:3.1.4.11] (A)	1-phosphatidylinositol 4,5-bisphosphate phosphodiesterase beta-1 GN=Plcb1 OS=Mus musculus (Mouse) PE=2 SV=2	1-phosphatidylinositol 4,5-bisphosphate phosphodiesterase beta-1 isoform 1 [Mus musculus]
ENSMUSG00000017723	1749	4014	154.671	401.494	0.000486364	1.15253	up	--	--	Molecular Function: serine-type endopeptidase inhibitor activity (GO:0004867);; Molecular Function: cysteine-type endopeptidase inhibitor activity (GO:0004869);; Cellular Component: extracellular region (GO:0005576);; Biological Process: negative regulation of peptidase activity (GO:0010466);; Molecular Function: aspartic-type endopeptidase inhibitor activity (GO:0019828);;	--	WAP four-disulfide core domain protein 2 (Precursor) GN=Wfdc2 OS=Mus musculus (Mouse) PE=2 SV=1	WAP four-disulfide core domain protein 2 precursor [Mus musculus]
ENSMUSG00000094786	104	266	3.21706	6.68758	0.000482736	1.29482	up	[R]	General function prediction only	Molecular Function: metal ion binding (GO:0046872);;	K09228|0|mmu:668039|Gm14434, OTTMUSG00000016611; predicted gene 14434; K09228 KRAB domain-containing zinc finger protein (A)	Zinc finger protein 431 GN=Znf431 OS=Mus musculus (Mouse) PE=1 SV=1	mCG112779 [Mus musculus]
ENSMUSG00000032226	3	35	0.0637613	0.573485	0.000480159	2.89084	up	--	--	Cellular Component: Golgi membrane (GO:0000139);; Biological Process: immunoglobulin production in mucosal tissue (GO:0002426);; Molecular Function: beta-1,3-galactosyl-O-glycosyl-glycoprotein beta-1,6-N-acetylglucosaminyltransferase activity (GO:0003829);; Cellular Component: extracellular space (GO:0005615);; Biological Process: protein O-linked glycosylation (GO:0006493);; Molecular Function: …	K09662|0|mmu:72077|Gcnt3, 2010013H22Rik, 2210021I22Rik, 2210401J11Rik; glucosaminyl (N-acetyl) transferase 3, mucin type (EC:2.4.1.102 2.4.1.150); K09662 N-acetylglucosaminyltransferase 3, mucin type [EC:2.4.1.-] (A)	Beta-1,3-galactosyl-O-glycosyl-glycoprotein beta-1,6-N-acetylglucosaminyltransferase 3 GN=Gcnt3 OS=Mus musculus (Mouse) PE=2 SV=2	beta-1,3-galactosyl-O-glycosyl-glycoprotein beta-1,6-N-acetylglucosaminyltransferase 3 [Mus musculus]
ENSMUSG00000050377	0	25	0.0115614	0.308568	0.000479896	3.84022	up	--	--	Molecular Function: cytokine receptor activity (GO:0004896);; Cellular Component: plasma membrane (GO:0005886);; Biological Process: positive regulation of cell proliferation (GO:0008284);; Cellular Component: integral component of membrane (GO:0016021);; Biological Process: cytokine-mediated signaling pathway (GO:0019221);; Biological Process: monocyte differentiation (GO:0030224);; Biological P…	--	Interleukin-31 receptor subunit alpha (Precursor) GN=Il31ra OS=Mus musculus (Mouse) PE=1 SV=3	interleukin-31 receptor subunit alpha precursor [Mus musculus]
Mouse_newGene_966	0	25	0	6.45533	0.000479896	3.84022	up	--	--	Cellular Component: extracellular space (GO:0005615);; Molecular Function: chemokine activity (GO:0008009);; Biological Process: cell proliferation (GO:0008283);; Cellular Component: integral component of membrane (GO:0016021);; Molecular Function: ligase activity (GO:0016874);; Molecular Function: peptidase inhibitor activity (GO:0030414);; Biological Process: neutrophil chemotaxis (GO:0030593);…	--	E3 ubiquitin-protein ligase NEDD4 GN=Nedd4 OS=Mus musculus (Mouse) PE=1 SV=3	mCG1042149 [Mus musculus]
ENSMUSG00000020123	0	25	0	0.621728	0.000479896	3.84022	up	--	--	Biological Process: regulation of systemic arterial blood pressure by vasopressin (GO:0001992);; Biological Process: maternal aggressive behavior (GO:0002125);; Biological Process: positive regulation of systemic arterial blood pressure (GO:0003084);; Molecular Function: vasopressin receptor activity (GO:0005000);; Cellular Component: plasma membrane (GO:0005886);; Biological Process: G-protein c…	K04226|0|mmu:54140|Avpr1a, AVPR, Avpr1, V1a, V1aR; arginine vasopressin receptor 1A; K04226 arginine vasopressin receptor 1A (A)	Vasopressin V1a receptor GN=Avpr1a OS=Mus musculus (Mouse) PE=1 SV=1	vasopressin V1a receptor [Mus musculus]
ENSMUSG00000023046	25	90	1.22661	4.66316	0.000476657	1.73131	up	--	--	Biological Process: regulation of cell growth (GO:0001558);; Cellular Component: extracellular space (GO:0005615);; Cellular Component: Golgi apparatus (GO:0005794);; Biological Process: regulation of signal transduction (GO:0009966);; Molecular Function: insulin-like growth factor I binding (GO:0031994);; Molecular Function: insulin-like growth factor II binding (GO:0031995);; Biological Process…	--	Insulin-like growth factor-binding protein 6 (Precursor) GN=Igfbp6 OS=Mus musculus (Mouse) PE=2 SV=2	insulin-like growth factor-binding protein 6 precursor [Mus musculus]
ENSMUSG00000046731	158	386	2.83283	7.08152	0.000459098	1.23401	up	--	--	Cellular Component: cytoplasm (GO:0005737);; Biological Process: cell cycle (GO:0007049);; Biological Process: negative regulation of neuroblast proliferation (GO:0007406);; Biological Process: regulation of growth (GO:0040008);; Biological Process: positive regulation of neuron differentiation (GO:0045666);; Biological Process: negative regulation of smoothened signaling pathway (GO:0045879);; B…	--	BTB/POZ domain-containing protein KCTD11 GN=Kctd11 OS=Mus musculus (Mouse) PE=1 SV=1	BTB/POZ domain-containing protein KCTD11 [Mus musculus]
ENSMUSG00000050675	44	7	1.04937	0.197847	0.000456719	-2.41302	down	--	--	Biological Process: cell morphogenesis (GO:0000902);; Cellular Component: integral component of plasma membrane (GO:0005887);; Biological Process: cell adhesion (GO:0007155);; Cellular Component: anchored component of external side of plasma membrane (GO:0031362);; Biological Process: fibrinolysis (GO:0042730);;	K06261|0|mmu:14723|Gp1ba, GPIba, GPIbalpha; glycoprotein 1b, alpha polypeptide; K06261 platelet glycoprotein Ib alpha chain (A)	Platelet glycoprotein Ib alpha chain (Precursor) GN=Gp1ba OS=Mus musculus (Mouse) PE=2 SV=2	platelet glycoprotein Ib alpha chain precursor [Mus musculus]
ENSMUSG00000046449	44	7	0.323839	0.0531448	0.000456719	-2.41302	down	--	--	Biological Process: mitotic S phase (GO:0000084);; Molecular Function: DNA-directed DNA polymerase activity (GO:0003887);; Biological Process: base-excision repair, gap-filling (GO:0006287);; Biological Process: nucleotide-excision repair, DNA gap filling (GO:0006297);; Biological Process: regulation of mitotic cell cycle (GO:0007346);; Molecular Function: 3'-5' exonuclease activity (GO:0008408);…	--	Protein KIAA2022 GN=Kiaa2022 OS=Mus musculus (Mouse) PE=2 SV=3	uncharacterized protein KIAA2022 [Mus musculus]
ENSMUSG00000045102	133	331	4.89477	11.5203	0.000448162	1.25881	up	[L]	Replication, recombination and repair	Molecular Function: DNA binding (GO:0003677);; Molecular Function: DNA-directed DNA polymerase activity (GO:0003887);; Cellular Component: nucleus (GO:0005634);; Biological Process: DNA-dependent DNA replication (GO:0006261);; Biological Process: DNA repair (GO:0006281);;	K16618|0|mmu:272158|Poln, POL4P; DNA polymerase N (EC:2.7.7.7); K16618 DNA polymerase nu [EC:2.7.7.7] (A)	DNA polymerase nu GN=Poln OS=Mus musculus (Mouse) PE=2 SV=2	DNA polymerase nu [Mus musculus]
ENSMUSG00000045215	463	206	2.69839	1.17022	0.000440044	-1.20609	down	--	--	Molecular Function: DNA binding (GO:0003677);; Cellular Component: nucleus (GO:0005634);; Biological Process: regulation of transcription, DNA-templated (GO:0006355);; Molecular Function: metal ion binding (GO:0046872);;	K11471|0|mmu:211961|Asxl3, C230079D11Rik, D430002O22Rik, D930044O18Rik, Gm329, Gm945; additional sex combs like 3 (Drosophila); K11471 additional sex combs-like protein (A)	Putative Polycomb group protein ASXL3 GN=Asxl3 OS=Mus musculus (Mouse) PE=2 SV=3	RecName: Full=Putative Polycomb group protein ASXL3; AltName: Full=Additional sex combs-like protein 3
ENSMUSG00000068854	432	191	14.7228	6.18531	0.000433959	-1.21457	down	--	--	Cellular Component: nucleosome (GO:0000786);; Molecular Function: DNA binding (GO:0003677);; Cellular Component: nucleus (GO:0005634);; Biological Process: nucleosome assembly (GO:0006334);; Molecular Function: protein heterodimerization activity (GO:0046982);;	K11252|1.9992e-61|mmu:319190|Hist2h2be, AV127319, H2b-613, T25626; histone cluster 2, H2be; K11252 histone H2B (A)	Histone H2B type 2-E GN=Hist2h2be OS=Mus musculus (Mouse) PE=1 SV=3	histone H2B type 2-E [Mus musculus]
ENSMUSG00000027221	255	603	5.51298	13.1621	0.000430896	1.19074	up	--	--	Cellular Component: Golgi membrane (GO:0000139);; Biological Process: galactose metabolic process (GO:0006012);; Biological Process: inflammatory response (GO:0006954);; Molecular Function: chondroitin 6-sulfotransferase activity (GO:0008459);; Biological Process: peripheral nervous system axon regeneration (GO:0014012);; Cellular Component: integral component of membrane (GO:0016021);; Biologica…	K01022|0|mmu:76969|Chst1, 2610008E20Rik, AW125896, C6ST, GST-1, Gst1, KSGAL6ST; carbohydrate (keratan sulfate Gal-6) sulfotransferase 1 (EC:2.8.2.21); K01022 keratan sulfate 6-sulfotransferase 1 [EC:2.8.2.21] (A)	Carbohydrate sulfotransferase 1 GN=Chst1 OS=Mus musculus (Mouse) PE=2 SV=1	carbohydrate sulfotransferase 1 precursor [Mus musculus]
ENSMUSG00000022018	572	258	38.488	18.0896	0.000430741	-1.18792	down	--	--	Biological Process: negative regulation of exit from mitosis (GO:0001100);; Biological Process: negative regulation of endothelial cell proliferation (GO:0001937);; Biological Process: positive regulation of extracellular matrix constituent secretion (GO:0003331);; Cellular Component: nucleolus (GO:0005730);; Cellular Component: cytoplasm (GO:0005737);; Cellular Component: centrosome (GO:0005813)…	--	Regulator of cell cycle RGCC GN=Rgcc OS=Mus musculus (Mouse) PE=1 SV=1	regulator of cell cycle RGCC [Mus musculus]
ENSMUSG00000042644	1373	637	7.441	3.53646	0.000429977	-1.15078	down	--	--	Molecular Function: inositol hexakisphosphate binding (GO:0000822);; Molecular Function: intracellular ligand-gated calcium channel activity (GO:0005218);; Molecular Function: inositol 1,4,5-trisphosphate-sensitive calcium-release channel activity (GO:0005220);; Molecular Function: calcium ion binding (GO:0005509);; Molecular Function: protein binding (GO:0005515);; Cellular Component: nuclear ou…	K04960|0|mmu:16440|Itpr3, Ip3r3, Itpr-3; inositol 1,4,5-triphosphate receptor 3; K04960 inositol 1,4,5-triphosphate receptor type 3 (A)	Inositol 1,4,5-trisphosphate receptor type 3 GN=Itpr3 OS=Mus musculus (Mouse) PE=1 SV=3	inositol 1,4,5-trisphosphate receptor type 3 [Mus musculus]
ENSMUSG00000027379	107	274	2.54777	5.8287	0.000427774	1.29694	up	[RTKL]	--	Cellular Component: condensed chromosome kinetochore (GO:0000777);; Cellular Component: condensed nuclear chromosome, centromeric region (GO:0000780);; Molecular Function: protein serine/threonine kinase activity (GO:0004674);; Molecular Function: ATP binding (GO:0005524);; Biological Process: protein phosphorylation (GO:0006468);; Biological Process: regulation of sister chromatid cohesion (GO:0…	K02178|0|mmu:12235|Bub1, AL022991, Bub1a, C80208, D2Xrf87; budding uninhibited by benzimidazoles 1 homolog (S. cerevisiae) (EC:2.7.11.1); K02178 checkpoint serine/threonine-protein kinase [EC:2.7.11.1] (A)	Mitotic checkpoint serine/threonine-protein kinase BUB1 GN=Bub1 OS=Mus musculus (Mouse) PE=2 SV=1	mitotic checkpoint serine/threonine-protein kinase BUB1 isoform 1 [Mus musculus]
Mouse_newGene_2108	1382	641	16.047	7.68571	0.000425942	-1.15119	down	--	--	--	--	--	unnamed protein product [Mus musculus]
ENSMUSG00000051279	79	212	1.25603	3.42582	0.00042383	1.35887	up	--	--	Molecular Function: cytokine activity (GO:0005125);; Cellular Component: extracellular space (GO:0005615);; Molecular Function: growth factor activity (GO:0008083);; Biological Process: positive regulation of pathway-restricted SMAD protein phosphorylation (GO:0010862);; Biological Process: embryonic limb morphogenesis (GO:0030326);; Biological Process: BMP signaling pathway (GO:0030509);; Biolog…	K04664|0|mmu:242316|Gdf6, BMP-13, BMP13, GDF16; growth differentiation factor 6; K04664 growth differentiation factor 5/6/7 (A)	Growth/differentiation factor 6 (Precursor) GN=Gdf6 OS=Mus musculus (Mouse) PE=2 SV=2	growth/differentiation factor 6 precursor [Mus musculus]
ENSMUSG00000031431	909	418	32.3564	14.7162	0.000422466	-1.16235	down	--	--	Biological Process: negative regulation of transcription from RNA polymerase II promoter (GO:0000122);; Molecular Function: sequence-specific DNA binding transcription factor activity (GO:0003700);; Cellular Component: nucleus (GO:0005634);; Cellular Component: cytoplasm (GO:0005737);; Biological Process: response to osmotic stress (GO:0006970);; Biological Process: body fluid secretion (GO:00075…	--	TSC22 domain family protein 3 GN=Tsc22d3 OS=Mus musculus (Mouse) PE=1 SV=2	TSC22 domain family protein 3 isoform 1 [Mus musculus]
ENSMUSG00000031409	61	14	2.41902	0.624001	0.000419719	-2.02945	down	--	--	Molecular Function: translation elongation factor activity (GO:0003746);; Cellular Component: nucleus (GO:0005634);; Biological Process: regulation of transcription, DNA-templated (GO:0006355);; Biological Process: translational elongation (GO:0006414);;	--	Transcription elongation factor A protein-like 3 GN=Tceal3 OS=Mus musculus (Mouse) PE=2 SV=2	mCG114170, isoform CRA_a [Mus musculus]
ENSMUSG00000026208	366	159	5.91881	2.66603	0.000417253	-1.23819	down	--	--	Molecular Function: structural constituent of cytoskeleton (GO:0005200);; Molecular Function: structural constituent of eye lens (GO:0005212);; Cellular Component: peroxisome (GO:0005777);; Cellular Component: cytosol (GO:0005829);; Cellular Component: fascia adherens (GO:0005916);; Cellular Component: gap junction (GO:0005921);; Biological Process: muscle organ development (GO:0007517);; Molecul…	K07610|0|mmu:13346|Des; desmin; K07610 desmin (A)	Desmin GN=Des OS=Mus musculus (Mouse) PE=1 SV=3	desmin [Mus musculus]
ENSMUSG00000031748	901	414	17.893	8.17874	0.000416869	-1.16343	down	--	--	Molecular Function: GTPase activity (GO:0003924);; Molecular Function: signal transducer activity (GO:0004871);; Molecular Function: GTP binding (GO:0005525);; Cellular Component: heterotrimeric G-protein complex (GO:0005834);; Biological Process: adenylate cyclase-modulating G-protein coupled receptor signaling pathway (GO:0007188);; Biological Process: dopamine receptor signaling pathway (GO:00…	K04534|0|rno:50664|Gnao1, Gnao, RATBPGTPC; guanine nucleotide binding protein (G protein), alpha activating activity polypeptide O; K04534 guanine nucleotide-binding protein G(o) subunit alpha (A)	Guanine nucleotide-binding protein G(o) subunit alpha GN=Gnao1 OS=Mus musculus (Mouse) PE=1 SV=3	guanine nucleotide binding protein, alpha o, isoform CRA_a [Mus musculus]
ENSMUSG00000048330	183	71	2.64253	0.948989	0.000416001	-1.38774	down	--	--	Cellular Component: endoplasmic reticulum (GO:0005783);; Biological Process: positive regulation of cytosolic calcium ion concentration (GO:0007204);; Biological Process: synaptic transmission, cholinergic (GO:0007271);; Cellular Component: integral component of membrane (GO:0016021);; Molecular Function: acetylcholine receptor binding (GO:0033130);; Biological Process: cellular protein complex a…	--	Protein RIC-3 (Precursor) GN=Ric3 OS=Mus musculus (Mouse) PE=1 SV=2	protein RIC-3 isoform a precursor [Mus musculus]
ENSMUSG00000015947	13	62	0.283104	1.35561	0.000412073	2.06272	up	--	--	Biological Process: antibody-dependent cellular cytotoxicity (GO:0001788);; Biological Process: positive regulation of type IIa hypersensitivity (GO:0001798);; Biological Process: positive regulation of type III hypersensitivity (GO:0001805);; Biological Process: receptor-mediated endocytosis (GO:0006898);; Biological Process: phagocytosis, recognition (GO:0006910);; Biological Process: phagocyto…	K06498|0|mmu:14129|Fcgr1, AI323638, AV092959, CD64, FcgammaRI, IGGHAFC; Fc receptor, IgG, high affinity I; K06498 high affinity immunoglobulin gamma Fc receptor I (A)	High affinity immunoglobulin gamma Fc receptor I (Precursor) GN=Fcgr1 OS=Mus musculus (Mouse) PE=1 SV=1	high affinity immunoglobulin gamma Fc receptor I precursor [Mus musculus]
ENSMUSG00000068245	13	62	0.423801	3.15387	0.000412073	2.06272	up	--	--	Molecular Function: DNA binding (GO:0003677);; Cellular Component: nucleus (GO:0005634);; Cellular Component: chromosome (GO:0005694);; Biological Process: regulation of transcription, DNA-templated (GO:0006355);; Biological Process: chromosome segregation (GO:0007059);; Biological Process: mitotic nuclear division (GO:0007067);; Molecular Function: zinc ion binding (GO:0008270);; Molecular Funct…	--	PHD finger protein 11 GN=Phf11 OS=Mus musculus (Mouse) PE=2 SV=1	RecName: Full=PHD finger protein 11; AltName: Full=PHD finger protein 11-like; AltName: Full=PHD finger protein 11D
ENSMUSG00000050052	232	553	6.09834	14.5678	0.000404786	1.20162	up	--	--	Cellular Component: nucleus (GO:0005634);; Cellular Component: cytoplasm (GO:0005737);; Biological Process: spermatogenesis (GO:0007283);;	--	Testis development-related protein GN=Tdrp OS=Mus musculus (Mouse) PE=2 SV=1	testis development-related protein [Mus musculus]
ENSMUSG00000060924	77	208	0.319968	0.852656	0.000403398	1.36778	up	--	--	Cellular Component: integral component of membrane (GO:0016021);;	K17495|0|mmu:94109|Csmd1, B930082H09, mKIAA1890; CUB and Sushi multiple domains 1; K17495 CUB and sushi domain-containing protein (A)	CUB and sushi domain-containing protein 1 (Precursor) GN=Csmd1 OS=Mus musculus (Mouse) PE=2 SV=2	CUB and sushi domain-containing protein 1 precursor [Mus musculus]
ENSMUSG00000042379	1	29	0.0630933	0.951092	0.000399155	3.40826	up	--	--	Biological Process: angiogenesis (GO:0001525);; Biological Process: regulation of cell growth (GO:0001558);; Molecular Function: insulin-like growth factor binding (GO:0005520);; Cellular Component: extracellular region (GO:0005576);; Molecular Function: peptidase activity, acting on L-amino acid peptides (GO:0070011);;	--	Endothelial cell-specific molecule 1 (Precursor) GN=Esm1 OS=Mus musculus (Mouse) PE=2 SV=1	endothelial cell-specific molecule 1 precursor [Mus musculus]
ENSMUSG00000039518	1	29	0.0433732	0.703248	0.000399155	3.40826	up	--	--	Cellular Component: extracellular region (GO:0005576);; Cellular Component: desmosome (GO:0030057);; Biological Process: skin morphogenesis (GO:0043589);;	--	Corneodesmosin (Precursor) GN=Cdsn OS=Mus musculus (Mouse) PE=2 SV=2	corneodesmosin precursor [Mus musculus]
ENSMUSG00000058420	133	47	4.32752	1.84935	0.000396335	-1.50896	down	--	--	Molecular Function: transporter activity (GO:0005215);; Cellular Component: trans-Golgi network (GO:0005802);; Biological Process: transport (GO:0006810);; Cellular Component: synaptic vesicle (GO:0008021);; Cellular Component: membrane (GO:0016020);;	--	Synaptotagmin-17 GN=Syt17 OS=Mus musculus (Mouse) PE=2 SV=1	synaptotagmin-17 [Mus musculus]
ENSMUSG00000029819	795	363	111.382	54.9061	0.000394694	-1.172	down	--	--	Molecular Function: neuropeptide Y receptor activity (GO:0004983);; Molecular Function: neuropeptide hormone activity (GO:0005184);; Cellular Component: extracellular space (GO:0005615);; Biological Process: neuropeptide signaling pathway (GO:0007218);; Biological Process: synaptic transmission (GO:0007268);; Biological Process: adult feeding behavior (GO:0008343);; Biological Process: central ne…	K05232|1.55648e-50|mmu:109648|Npy, 0710005A05Rik; neuropeptide Y; K05232 neuropeptide Y (A)	C-flanking peptide of NPY (Precursor) GN=Npy OS=Mus musculus (Mouse) PE=1 SV=2	pro-neuropeptide Y precursor [Mus musculus]
ENSMUSG00000062861	280	117	4.30236	1.73389	0.000371218	-1.29046	down	[R]	General function prediction only	Molecular Function: DNA binding (GO:0003677);; Cellular Component: nucleus (GO:0005634);; Biological Process: regulation of transcription, DNA-templated (GO:0006355);; Molecular Function: metal ion binding (GO:0046872);;	K09228|0|mmu:22690|Zfp28, 2810438M17Rik, Zfp-28, mkr-5; zinc finger protein 28; K09228 KRAB domain-containing zinc finger protein (A)	Zinc finger protein 28 GN=Zfp28 OS=Mus musculus (Mouse) PE=2 SV=3	mKIAA1431 protein [Mus musculus]
ENSMUSG00000064225	278	116	2.50746	0.995704	0.000368386	-1.29237	down	--	--	Cellular Component: integral component of membrane (GO:0016021);;	--	Progestin and adipoQ receptor family member 9 GN=Paqr9 OS=Mus musculus (Mouse) PE=2 SV=2	progestin and adipoQ receptor family member 9 [Mus musculus]
ENSMUSG00000044912	42	6	1.03756	0.155867	0.000367533	-2.52107	down	--	--	Molecular Function: calcium-dependent phospholipid binding (GO:0005544);; Cellular Component: integral component of membrane (GO:0016021);; Molecular Function: protein homodimerization activity (GO:0042803);; Molecular Function: protein heterodimerization activity (GO:0046982);;	--	Synaptotagmin-16 GN=Syt16 OS=Mus musculus (Mouse) PE=1 SV=1	synaptotagmin-16 [Mus musculus]
ENSMUSG00000006216	42	6	0.915067	0.140524	0.000367533	-2.52107	down	[P]	Inorganic ion transport and metabolism	Cellular Component: Golgi membrane (GO:0000139);; Molecular Function: voltage-gated chloride channel activity (GO:0005247);; Molecular Function: protein binding (GO:0005515);; Cellular Component: endoplasmic reticulum (GO:0005783);; Cellular Component: integral component of plasma membrane (GO:0005887);; Biological Process: body fluid secretion (GO:0007589);; Biological Process: response to pH (G…	K05018|0|mmu:56365|Clcnkb, CLCKB, Clc-Ka, Clck2, Clcnk1l; chloride channel Kb; K05018 chloride channel Kb (A)	Chloride channel protein ClC-Kb GN=Clcnkb OS=Mus musculus (Mouse) PE=1 SV=2	chloride channel protein ClC-Kb [Mus musculus]
ENSMUSG00000029348	370	160	8.45789	4.32622	0.000366218	-1.24486	down	[O]	Posttranslational modification, protein turnover, chaperones	Cellular Component: integral component of membrane (GO:0016021);; Molecular Function: oxidoreductase activity, acting on single donors with incorporation of molecular oxygen, incorporation of two atoms of oxygen (GO:0016702);; Biological Process: peptidyl-amino acid modification (GO:0018193);; Biological Process: oxidation-reduction process (GO:0055114);;	--	Aspartate beta-hydroxylase domain-containing protein 2 GN=Asphd2 OS=Mus musculus (Mouse) PE=2 SV=1	aspartate beta-hydroxylase domain-containing protein 2 [Mus musculus]
ENSMUSG00000000708	421	982	5.82873	13.4814	0.000363565	1.17329	up	[BK]	--	Cellular Component: kinetochore (GO:0000776);; Molecular Function: transcription coactivator activity (GO:0003713);; Molecular Function: histone acetyltransferase activity (GO:0004402);; Molecular Function: lysine N-acetyltransferase activity, acting on acetyl phosphate as donor (GO:0004468);; Molecular Function: cyclin-dependent protein serine/threonine kinase inhibitor activity (GO:0004861);; C…	K06062|0|mmu:18519|Kat2b, A930006P13Rik, AI461839, AW536563, Pcaf, p/CAF; K(lysine) acetyltransferase 2B (EC:2.3.1.48); K06062 histone acetyltransferase [EC:2.3.1.48] (A)	Histone acetyltransferase KAT2B GN=Kat2b OS=Mus musculus (Mouse) PE=1 SV=2	histone acetyltransferase KAT2B isoform 1 [Mus musculus]
ENSMUSG00000023266	297	125	5.79333	3.04593	0.000362011	-1.281	down	--	--	Biological Process: activation of MAPK activity (GO:0000187);; Biological Process: gastrulation with mouth forming second (GO:0001702);; Biological Process: organ induction (GO:0001759);; Biological Process: ventricular septum development (GO:0003281);; Molecular Function: transmembrane receptor protein tyrosine kinase adaptor activity (GO:0005068);; Molecular Function: fibroblast growth factor r…	--	Fibroblast growth factor receptor substrate 3 GN=Frs3 OS=Mus musculus (Mouse) PE=1 SV=3	fibroblast growth factor receptor substrate 3 [Mus musculus]
ENSMUSG00000057329	2108	974	21.7085	10.0775	0.000360269	-1.1575	down	--	--	Biological Process: protein polyubiquitination (GO:0000209);; Biological Process: ovarian follicle development (GO:0001541);; Biological Process: metanephros development (GO:0001656);; Biological Process: branching involved in ureteric bud morphogenesis (GO:0001658);; Biological Process: behavioral fear response (GO:0001662);; Biological Process: B cell homeostasis (GO:0001782);; Biological Proce…	K02161|8.27393e-148|mmu:12043|Bcl2, AW986256, Bcl-2, C430015F12Rik, D630044D05Rik, D830018M01Rik; B cell leukemia/lymphoma 2; K02161 apoptosis regulator BCL-2 (A)	Apoptosis regulator Bcl-2 GN=Bcl2 OS=Mus musculus (Mouse) PE=1 SV=3	apoptosis regulator Bcl-2 isoform 1 [Mus musculus]
ENSMUSG00000028068	170	417	1.48111	3.7319	0.000351601	1.24049	up	[DT]	--	Biological Process: G1/S transition of mitotic cell cycle (GO:0000082);; Biological Process: activation of MAPK activity (GO:0000187);; Molecular Function: Ras GTPase activator activity (GO:0005099);; Cellular Component: cytoplasm (GO:0005737);; Cellular Component: cell-cell junction (GO:0005911);; Biological Process: regulation of cell size (GO:0008361);; Biological Process: positive regulation …	K05767|0|mmu:404710|Iqgap3, AI593484, D030034H08; IQ motif containing GTPase activating protein 3; K05767 Ras GTPase-activating-like protein IQGAP2/3 (A)	Ras GTPase-activating-like protein IQGAP1 GN=Iqgap1 OS=Mus musculus (Mouse) PE=1 SV=2	IQ motif containing GTPase activating protein 3 [Mus musculus]
ENSMUSG00000033209	1375	633	6.22389	2.94258	0.000348369	-1.16194	down	[R]	General function prediction only	Cellular Component: cytoplasm (GO:0005737);; Cellular Component: centrosome (GO:0005813);; Biological Process: mitotic nuclear division (GO:0007067);; Biological Process: regulation of mitotic cell cycle (GO:0007346);; Cellular Component: midbody (GO:0030496);; Biological Process: cell division (GO:0051301);; Cellular Component: mitotic spindle pole (GO:0097431);; Cellular Component: mitotic spin…	--	Tetratricopeptide repeat protein 28 GN=Ttc28 OS=Mus musculus (Mouse) PE=2 SV=3	tetratricopeptide repeat protein 28 [Mus musculus]
ENSMUSG00000032018	302	714	11.0869	25.9867	0.000347722	1.19135	up	[I]	Lipid transport and metabolism	Molecular Function: C-5 sterol desaturase activity (GO:0000248);; Molecular Function: iron ion binding (GO:0005506);; Cellular Component: endoplasmic reticulum (GO:0005783);; Biological Process: fatty acid biosynthetic process (GO:0006633);; Cellular Component: integral component of membrane (GO:0016021);; Biological Process: cholesterol biosynthetic process via lathosterol (GO:0033490);; Molecul…	K00227|0|mmu:235293|Sc5d, A830037K02, A830073K23Rik, Sc5dl; sterol-C5-desaturase (fungal ERG3, delta-5-desaturase) homolog (S. cerevisae) (EC:1.14.21.6); K00227 lathosterol oxidase [EC:1.14.21.6] (A)	Lathosterol oxidase GN=Sc5d OS=Mus musculus (Mouse) PE=2 SV=2	lathosterol oxidase [Mus musculus]
ENSMUSG00000024349	185	451	5.42784	12.949	0.000343471	1.23233	up	--	--	Biological Process: activation of innate immune response (GO:0002218);; Biological Process: positive regulation of defense response to virus by host (GO:0002230);; Cellular Component: mitochondrial outer membrane (GO:0005741);; Cellular Component: peroxisome (GO:0005777);; Cellular Component: endoplasmic reticulum membrane (GO:0005789);; Cellular Component: Golgi apparatus (GO:0005794);; Cellular…	K12654|0|mmu:72512|Tmem173, 2610307O08Rik, ERIS, MPYS, Mita, STING; transmembrane protein 173; K12654 transmembrane protein 173 (A)	Stimulator of interferon genes protein GN=Tmem173 OS=Mus musculus (Mouse) PE=1 SV=2	stimulator of interferon genes protein [Mus musculus]
ENSMUSG00000025408	164	404	10.3622	27.1248	0.00034241	1.24628	up	--	--	Biological Process: blood vessel maturation (GO:0001955);; Biological Process: response to amphetamine (GO:0001975);; Molecular Function: sequence-specific DNA binding transcription factor activity (GO:0003700);; Cellular Component: nucleus (GO:0005634);; Cellular Component: late endosome (GO:0005770);; Biological Process: ER overload response (GO:0006983);; Biological Process: cell cycle arrest …	K04452|7.79179e-86|mmu:13198|Ddit3, CHOP-10, CHOP10, chop, gadd153; DNA-damage inducible transcript 3; K04452 DNA damage-inducible transcript 3 (A)	DNA damage-inducible transcript 3 protein GN=Ddit3 OS=Mus musculus (Mouse) PE=1 SV=1	DNA-damage inducible transcript 3, isoform CRA_b [Mus musculus]
ENSMUSG00000028167	385	903	22.8364	53.1463	0.00033642	1.18091	up	[IQR]	--	Molecular Function: 3-hydroxybutyrate dehydrogenase activity (GO:0003858);; Cellular Component: mitochondrion (GO:0005739);; Biological Process: fatty acid beta-oxidation (GO:0006635);; Molecular Function: 2,3-dihydro-2,3-dihydroxybenzoate dehydrogenase activity (GO:0008667);; Biological Process: siderophore biosynthetic process (GO:0019290);; Biological Process: heme metabolic process (GO:004216…	K00019|0|mmu:69772|Bdh2, 1810026B04Rik, Dhrs6; 3-hydroxybutyrate dehydrogenase, type 2 (EC:1.1.1.30); K00019 3-hydroxybutyrate dehydrogenase [EC:1.1.1.30] (A)	3-hydroxybutyrate dehydrogenase type 2 GN=Bdh2 OS=Mus musculus (Mouse) PE=1 SV=1	3-hydroxybutyrate dehydrogenase type 2 isoform 1 [Mus musculus]
Mouse_newGene_217	616	276	65.8387	30.6703	0.00032883	-1.19789	down	--	--	--	--	--	mCG148171 [Mus musculus]
ENSMUSG00000039155	28	1	0.669907	0.0253372	0.000327129	-3.41897	down	--	--	Molecular Function: calcium ion binding (GO:0005509);; Cellular Component: plasma membrane (GO:0005886);; Biological Process: homophilic cell adhesion via plasma membrane adhesion molecules (GO:0007156);; Cellular Component: integral component of membrane (GO:0016021);;	--	Cadherin-like protein 26 (Precursor) GN=Cdh26 OS=Mus musculus (Mouse) PE=2 SV=1	cadherin-like protein 26 precursor [Mus musculus]
ENSMUSG00000078630	357	153	10.2443	3.51156	0.00032624	-1.25729	down	[R]	General function prediction only	Cellular Component: mitochondrion (GO:0005739);; Cellular Component: plasma membrane (GO:0005886);; Biological Process: female pregnancy (GO:0007565);; Biological Process: sensory perception of sound (GO:0007605);; Biological Process: learning (GO:0007612);; Biological Process: estrogen metabolic process (GO:0008210);; Biological Process: response to organic cyclic compound (GO:0014070);; Cellula…	--	Transmembrane O-methyltransferase GN=Tomt OS=Mus musculus (Mouse) PE=1 SV=1	transmembrane O-methyltransferase [Mus musculus]
ENSMUSG00000028937	1977	910	73.6063	34.8716	0.00032433	-1.16288	down	[I]	Lipid transport and metabolism	Molecular Function: carboxylic ester hydrolase activity (GO:0004091);; Cellular Component: cytosol (GO:0005829);; Biological Process: fatty acid catabolic process (GO:0009062);; Molecular Function: palmitoyl-CoA hydrolase activity (GO:0016290);; Cellular Component: neuron projection (GO:0043005);; Cellular Component: cell body (GO:0044297);;	K17360|0|mmu:70025|Acot7, 2410041A17Rik, Ach1, Act, Bach, CTE-IIa, Cte-II, Lach1; acyl-CoA thioesterase 7 (EC:3.1.2.2); K17360 acyl-coenzyme A thioesterase 7 [EC:3.1.2.2] (A)	Cytosolic acyl coenzyme A thioester hydrolase GN=Acot7 OS=Mus musculus (Mouse) PE=1 SV=2	cytosolic acyl coenzyme A thioester hydrolase isoform 1 [Mus musculus]
ENSMUSG00000040009	393	170	5.86658	2.59586	0.00032007	-1.24497	down	--	--	Biological Process: activation of MAPKK activity (GO:0000186);; Biological Process: adenosine receptor signaling pathway (GO:0001973);; Molecular Function: GTPase activity (GO:0003924);; Molecular Function: signal transducer activity (GO:0004871);; Molecular Function: guanyl-nucleotide exchange factor activity (GO:0005085);; Molecular Function: GTP binding (GO:0005525);; Cellular Component: nucle…	K04535|0|mmu:14687|Gnaz, AI847979, Gz; guanine nucleotide binding protein, alpha z subunit; K04535 guanine nucleotide-binding protein G(z) subunit alpha (A)	Guanine nucleotide-binding protein G(z) subunit alpha GN=Gnaz OS=Mus musculus (Mouse) PE=2 SV=4	guanine nucleotide-binding protein G(z) subunit alpha [Mus musculus]
ENSMUSG00000020950	2213	1018	37.3436	17.8368	0.000318284	-1.16395	down	[K]	Transcription	Biological Process: negative regulation of transcription from RNA polymerase II promoter (GO:0000122);; Biological Process: positive regulation of neuroblast proliferation (GO:0002052);; Molecular Function: double-stranded DNA binding (GO:0003690);; Molecular Function: RNA polymerase II distal enhancer sequence-specific DNA binding transcription factor activity (GO:0003705);; Cellular Component: …	K09385|0|amj:102576222|forkhead box protein G1-like; K09385 forkhead box protein G (A)	Forkhead box protein G1 GN=Foxg1 OS=Mus musculus (Mouse) PE=2 SV=1	forkhead box protein G1 [Mus musculus]
ENSMUSG00000026094	105	273	2.77696	6.52653	0.000315254	1.31847	up	[RTKL]	--	Molecular Function: protein serine/threonine kinase activity (GO:0004674);; Molecular Function: calmodulin binding (GO:0005516);; Molecular Function: ATP binding (GO:0005524);; Cellular Component: nucleus (GO:0005634);; Cellular Component: endoplasmic reticulum-Golgi intermediate compartment (GO:0005793);; Cellular Component: plasma membrane (GO:0005886);; Biological Process: regulation of transl…	K08804|0|mmu:98267|Stk17b, 3110009A03Rik, AI120141, Drak2; serine/threonine kinase 17b (apoptosis-inducing) (EC:2.7.11.1); K08804 serine/threonine kinase 17 [EC:2.7.11.1] (A)	Serine/threonine-protein kinase 17B GN=Stk17b OS=Mus musculus (Mouse) PE=2 SV=1	serine/threonine kinase 17b (apoptosis-inducing), isoform CRA_b [Mus musculus]
ENSMUSG00000052102	362	853	11.2183	26.7734	0.000313926	1.18734	up	[G]	Carbohydrate transport and metabolism	Molecular Function: glucosamine-6-phosphate deaminase activity (GO:0004342);; Cellular Component: cytoplasm (GO:0005737);; Biological Process: fructose 6-phosphate metabolic process (GO:0006002);; Biological Process: glucosamine catabolic process (GO:0006043);; Biological Process: N-acetylglucosamine metabolic process (GO:0006044);; Biological Process: generation of precursor metabolites and ener…	K02564|0|mmu:26384|Gnpda1, GNPDA, Gnp1, Gnpi, oscillin; glucosamine-6-phosphate deaminase 1 (EC:3.5.99.6); K02564 glucosamine-6-phosphate deaminase [EC:3.5.99.6] (A)	Glucosamine-6-phosphate isomerase 1 GN=Gnpda1 OS=Mus musculus (Mouse) PE=2 SV=3	glucosamine-6-phosphate isomerase 1 [Mus musculus]
ENSMUSG00000033510	50	9	1.26102	0.132506	0.000312091	-2.29741	down	--	--	Biological Process: mucosal immune response (GO:0002385);; Molecular Function: DNA binding (GO:0003677);; Molecular Function: ubiquitin thiolesterase activity (GO:0004221);; Cellular Component: nucleus (GO:0005634);; Cellular Component: cytoplasm (GO:0005737);; Biological Process: proteolysis (GO:0006508);; Molecular Function: cysteine-type peptidase activity (GO:0008234);; Molecular Function: zi…	K11860|0|mmu:170711|Otud7a, AJ430384, Otud7; OTU domain containing 7A (EC:3.4.19.12); K11860 OTU domain-containing protein 7 [EC:3.4.19.12] (A)	OTU domain-containing protein 7A GN=Otud7a OS=Mus musculus (Mouse) PE=2 SV=1	OTU domain-containing protein 7A [Mus musculus]
ENSMUSG00000048644	1939	891	97.3854	46.2851	0.000309661	-1.16528	down	--	--	Biological Process: central nervous system development (GO:0007417);; Cellular Component: integral component of membrane (GO:0016021);;	--	Cortexin-1 GN=Ctxn1 OS=Mus musculus (Mouse) PE=2 SV=1	cortexin-1 [Mus musculus]
ENSMUSG00000001467	1176	2734	21.5431	47.8839	0.000309145	1.17073	up	[Q]	Secondary metabolites biosynthesis, transport and catabolism	Molecular Function: iron ion binding (GO:0005506);; Cellular Component: endoplasmic reticulum membrane (GO:0005789);; Molecular Function: methyltransferase activity (GO:0008168);; Molecular Function: sterol 14-demethylase activity (GO:0008398);; Molecular Function: electron carrier activity (GO:0009055);; Biological Process: cellular process (GO:0009987);; Cellular Component: integral component o…	K05917|0|mmu:13121|Cyp51, AI426508, CYPLI, Cyp51a1, Ldm, P450-14DM, P450LI; cytochrome P450, family 51 (EC:1.14.13.70); K05917 sterol 14-demethylase [EC:1.14.13.70] (A)	Lanosterol 14-alpha demethylase GN=Cyp51a1 OS=Mus musculus (Mouse) PE=2 SV=1	lanosterol 14-alpha demethylase [Mus musculus]
ENSMUSG00000079507	3	36	0.120411	1.14632	0.000309112	2.92944	up	--	--	Biological Process: positive regulation of T cell mediated cytotoxicity (GO:0001916);; Biological Process: antigen processing and presentation of endogenous peptide antigen via MHC class I via ER pathway, TAP-dependent (GO:0002485);; Molecular Function: receptor binding (GO:0005102);; Cellular Component: external side of plasma membrane (GO:0009897);; Cellular Component: integral component of mem…	K06751|0|mmu:15006|H2-Q1, H-2Q1, Q1, Q1b, Q1d, Q1k, Qa-1, Qa1, Qed-1; histocompatibility 2, Q region locus 1; K06751 major histocompatibility complex, class I (A)	H-2 class I histocompatibility antigen, D-B alpha chain (Precursor) GN=H2-D1 OS=Mus musculus (Mouse) PE=1 SV=2	histocompatibility 2, Q region locus 1 precursor [Mus musculus]
ENSMUSG00000062961	62	14	0.614825	0.151098	0.000308997	-2.05224	down	--	--	--	--	Coiled-coil domain-containing protein 177 GN=Ccdc177 OS=Mus musculus (Mouse) PE=1 SV=1	coiled-coil domain-containing protein 177 [Mus musculus]
ENSMUSG00000062661	892	405	11.6283	5.29511	0.000307799	-1.18054	down	[TZDR]	--	Molecular Function: magnesium ion binding (GO:0000287);; Biological Process: regulation of systemic arterial blood pressure (GO:0003073);; Molecular Function: actin binding (GO:0003779);; Molecular Function: voltage-gated calcium channel activity (GO:0005245);; Molecular Function: calcium ion binding (GO:0005509);; Cellular Component: cytosol (GO:0005829);; Cellular Component: plasma membrane (GO…	--	Neuronal calcium sensor 1 GN=Ncs1 OS=Rattus norvegicus (Rat) PE=1 SV=2	neuronal calcium sensor 1 [Mus musculus]
ENSMUSG00000033379	1304	3035	90.884	210.767	0.00030418	1.17248	up	[C]	Energy production and conversion	Molecular Function: protein binding (GO:0005515);; Cellular Component: lysosome (GO:0005764);; Cellular Component: endosome (GO:0005768);; Cellular Component: Golgi apparatus (GO:0005794);; Molecular Function: hydrogen-exporting ATPase activity, phosphorylative mechanism (GO:0008553);; Biological Process: ATP hydrolysis coupled proton transport (GO:0015991);; Cellular Component: integral componen…	K03661|2.45466e-131|mmu:114143|Atp6v0b, 2310024H13Rik, Atp6f, VMA16; ATPase, H+ transporting, lysosomal V0 subunit B (EC:3.6.3.14); K03661 V-type H+-transporting ATPase 21kDa proteolipid subunit (A)	V-type proton ATPase 21 kDa proteolipid subunit GN=Atp6v0b OS=Mus musculus (Mouse) PE=1 SV=1	V-type proton ATPase 21 kDa proteolipid subunit [Mus musculus]
ENSMUSG00000057561	721	1678	24.3151	54.8314	0.000303964	1.1715	up	[J]	Translation, ribosomal structure and biogenesis	Molecular Function: translation initiation factor activity (GO:0003743);; Biological Process: translational initiation (GO:0006413);;	K03236|1.20169e-65|ngi:103727416|eukaryotic translation initiation factor 1A; K03236 translation initiation factor 1A (A)	Eukaryotic translation initiation factor 1A GN=Eif1a OS=Rattus norvegicus (Rat) PE=2 SV=3	eukaryotic translation initiation factor 1A [Mus musculus]
ENSMUSG00000025644	156	57	4.17895	1.60484	0.000298267	-1.46766	down	--	--	--	--	Proline-rich protein HaeIII subfamily 1 (Precursor) GN=Prh1 OS=Mus musculus (Mouse) PE=2 SV=2	unnamed protein product [Mus musculus]
ENSMUSG00000053825	122	41	1.27713	0.400039	0.000290919	-1.57512	down	--	--	Molecular Function: protein binding (GO:0005515);; Cellular Component: cytoplasm (GO:0005737);; Cellular Component: synapse (GO:0045202);;	--	Liprin-alpha-2 GN=Ppfia2 OS=Mus musculus (Mouse) PE=1 SV=2	liprin-alpha-2 isoform 1 [Mus musculus]
ENSMUSG00000000627	543	240	7.05668	3.20245	0.000283781	-1.21666	down	--	--	Molecular Function: receptor activity (GO:0004872);; Molecular Function: protein binding (GO:0005515);; Cellular Component: endoplasmic reticulum (GO:0005783);; Cellular Component: plasma membrane (GO:0005886);; Cellular Component: integral component of membrane (GO:0016021);; Biological Process: negative regulation of axon extension (GO:0030517);; Biological Process: retinal ganglion cell axon g…	K06521|0|rno:29745|Sema4f; sema domain, immunoglobulin domain (Ig), transmembrane domain (TM) and short cytoplasmic domain, (semaphorin) 4F; K06521 semaphorin 4 (A)	Semaphorin-4F (Precursor) GN=Sema4f OS=Mus musculus (Mouse) PE=2 SV=2	semaphorin-4F isoform a precursor [Mus musculus]
ENSMUSG00000020326	936	2182	21.5125	46.3549	0.00028246	1.17436	up	--	--	Cellular Component: nucleus (GO:0005634);; Biological Process: syncytium formation (GO:0006949);; Biological Process: mitotic nuclear division (GO:0007067);; Biological Process: mitotic G2 DNA damage checkpoint (GO:0007095);; Biological Process: brain development (GO:0007420);; Biological Process: response to organonitrogen compound (GO:0010243);; Biological Process: cell growth (GO:0016049);; Mo…	K10145|0|mmu:12450|Ccng1, AI314029; cyclin G1; K10145 cyclin G1 (A)	Cyclin-G1 GN=Ccng1 OS=Mus musculus (Mouse) PE=2 SV=2	cyclin-G1 [Mus musculus]
ENSMUSG00000025738	319	134	4.72651	2.05986	0.000281605	-1.28461	down	--	--	Cellular Component: intracellular part (GO:0044424);; Biological Process: single-organism cellular process (GO:0044763);;	K10282|0|mmu:214931|Fbxl16, BC042620, Scirr1; F-box and leucine-rich repeat protein 16; K10282 F-box and leucine-rich repeat protein 16 (A)	F-box/LRR-repeat protein 16 GN=Fbxl16 OS=Mus musculus (Mouse) PE=2 SV=1	F-box/LRR-repeat protein 16 [Mus musculus]
ENSMUSG00000027947	46	141	0.606729	1.83378	0.00028022	1.53397	up	--	--	Molecular Function: ciliary neurotrophic factor receptor activity (GO:0004897);; Molecular Function: interleukin-6 receptor activity (GO:0004915);; Molecular Function: interleukin-6 receptor binding (GO:0005138);; Cellular Component: extracellular space (GO:0005615);; Cellular Component: interleukin-6 receptor complex (GO:0005896);; Cellular Component: cell surface (GO:0009986);; Biological Proce…	K05055|0|mmu:16194|Il6ra, CD126, IL-6R, Il6r; interleukin 6 receptor, alpha; K05055 interleukin 6 receptor (A)	Interleukin-6 receptor subunit alpha (Precursor) GN=Il6ra OS=Mus musculus (Mouse) PE=2 SV=2	interleukin-6 receptor subunit alpha precursor [Mus musculus]
ENSMUSG00000026166	0	26	0	3.07125	0.000279696	3.89292	up	--	--	Cellular Component: extracellular space (GO:0005615);; Biological Process: chemotaxis (GO:0006935);; Biological Process: inflammatory response (GO:0006954);; Biological Process: immune response (GO:0006955);; Molecular Function: chemokine activity (GO:0008009);; Cellular Component: external side of plasma membrane (GO:0009897);; Biological Process: positive regulation of intracellular signal tran…	K14625|6.81676e-48|mmu:20297|Ccl20, CKb4, LARC, MIP-3A, MIP-3[a], MIP3A, ST38, Scya20, exodus-1; chemokine (C-C motif) ligand 20; K14625 C-C motif chemokine 20 (A)	C-C motif chemokine 20 (Precursor) GN=Ccl20 OS=Mus musculus (Mouse) PE=1 SV=1	chemokine (C-C motif) ligand 20, isoform CRA_b [Mus musculus]
ENSMUSG00000048899	201	78	3.04291	1.16105	0.000277937	-1.3895	down	[HJ]	--	Molecular Function: ATP binding (GO:0005524);; Cellular Component: cytoplasm (GO:0005737);; Biological Process: cellular protein modification process (GO:0006464);; Molecular Function: metal ion binding (GO:0046872);; Molecular Function: N-acetyl-L-aspartate-L-glutamate ligase activity (GO:0072590);; Molecular Function: citrate-L-glutamate ligase activity (GO:0072591);;	K18311|0|mmu:194237|Rimkla, B930030J24, NAAGS, NAAGS-II, Rimk; ribosomal modification protein rimK-like family member A (EC:6.3.2.41 6.3.2.42); K18311 N-acetylaspartylglutamate/N-acetylaspartylglutamylglutamate synthase [EC:6.3.2.41 6.3.2.42] (A)	N-acetylaspartylglutamate synthase A GN=Rimkla OS=Mus musculus (Mouse) PE=1 SV=1	N-acetylaspartyl-glutamate synthetase A [Mus musculus]
ENSMUSG00000031297	21	83	0.728472	2.74021	0.000271463	1.85	up	[E]	Amino acid transport and metabolism	Molecular Function: L-ornithine transmembrane transporter activity (GO:0000064);; Biological Process: amino acid transmembrane transport (GO:0003333);; Cellular Component: integral component of plasma membrane (GO:0005887);; Molecular Function: arginine transmembrane transporter activity (GO:0015181);; Molecular Function: L-lysine transmembrane transporter activity (GO:0015189);; Molecular Functi…	K13865|0|mmu:11989|Slc7a3, Atrc3, CAT-3, CAT3, SLC7A1, SLC7A2; solute carrier family 7 (cationic amino acid transporter, y+ system), member 3; K13865 solute carrier family 7 (cationic amino acid transporter), member 3 (A)	Cationic amino acid transporter 3 GN=Slc7a3 OS=Mus musculus (Mouse) PE=2 SV=1	cationic amino acid transporter 3 [Mus musculus]
ENSMUSG00000024235	45	139	1.27379	3.61003	0.00026769	1.54412	up	[RTKL]	--	Molecular Function: magnesium ion binding (GO:0000287);; Molecular Function: MAP kinase kinase kinase activity (GO:0004709);; Molecular Function: ATP binding (GO:0005524);; Cellular Component: cytosol (GO:0005829);; Biological Process: protein phosphorylation (GO:0006468);; Biological Process: cell cycle (GO:0007049);; Biological Process: signal transduction (GO:0007165);;	K04415|0|mmu:26410|Map3k8, Cot, Cot/Tpl2, Est, Estf, Tpl-2, Tpl2, c-COT; mitogen-activated protein kinase kinase kinase 8 (EC:2.7.11.25); K04415 mitogen-activated protein kinase kinase kinase 8 [EC:2.7.11.25] (A)	Mitogen-activated protein kinase kinase kinase 8 GN=Map3k8 OS=Mus musculus (Mouse) PE=1 SV=1	mitogen-activated protein kinase kinase kinase 8 [Mus musculus]
ENSMUSG00000092035	451	196	5.50292	2.27731	0.000264921	-1.23949	down	--	--	Biological Process: placenta development (GO:0001890);; Molecular Function: DNA binding (GO:0003677);; Cellular Component: nucleus (GO:0005634);; Cellular Component: cytoplasm (GO:0005737);; Biological Process: apoptotic process (GO:0006915);; Molecular Function: zinc ion binding (GO:0008270);; Biological Process: cell differentiation (GO:0030154);; Biological Process: negative regulation of tran…	--	Retrotransposon-derived protein PEG10 GN=Peg10 OS=Mus musculus (Mouse) PE=1 SV=2	retrotransposon-derived protein PEG10 isoform 1 [Mus musculus]
ENSMUSG00000037578	286	118	5.11861	2.07092	0.000264191	-1.30876	down	--	--	Molecular Function: nucleotide binding (GO:0000166);; Biological Process: detection of chemical stimulus involved in sensory perception of sour taste (GO:0001581);; Biological Process: kidney development (GO:0001822);; Biological Process: embryonic placenta development (GO:0001892);; Biological Process: positive regulation of endothelial cell proliferation (GO:0001938);; Biological Process: heart…	K04990|0|mmu:329064|Pkd2l1, B830002B15, BC046386, PCL, PKD2L, Pkdl, TRPP3; polycystic kidney disease 2-like 1; K04990 polycystin 2L1 (A)	Polycystic kidney disease 2-like 1 protein GN=Pkd2l1 OS=Mus musculus (Mouse) PE=1 SV=1	polycystic kidney disease 2-like 1 [Mus musculus]
ENSMUSG00000039639	92	27	3.77417	1.91046	0.000264046	-1.74513	down	--	--	Biological Process: epithelial cell maturation (GO:0002070);; Molecular Function: delayed rectifier potassium channel activity (GO:0005251);; Cellular Component: lysosome (GO:0005764);; Cellular Component: endoplasmic reticulum (GO:0005783);; Cellular Component: Golgi apparatus (GO:0005794);; Biological Process: protein N-linked glycosylation (GO:0006487);; Biological Process: protein O-linked gl…	K04894|1.93632e-91|mmu:16509|Kcne1, Isk, MinK, nmf190; potassium voltage-gated channel, Isk-related subfamily, member 1; K04894 potassium voltage-gated channel Isk-related subfamily E member 1 (A)	Potassium voltage-gated channel subfamily E member 1 GN=Kcne1 OS=Mus musculus (Mouse) PE=1 SV=1	potassium voltage-gated channel subfamily E member 1 [Mus musculus]
ENSMUSG00000010825	159	58	1.29953	0.503509	0.000262565	-1.47052	down	--	--	Molecular Function: protein binding (GO:0005515);; Cellular Component: plasma membrane (GO:0005886);; Biological Process: G-protein coupled glutamate receptor signaling pathway (GO:0007216);; Biological Process: actin cytoskeleton organization (GO:0030036);; Cellular Component: cell junction (GO:0030054);; Cellular Component: dendritic spine (GO:0043197);; Cellular Component: postsynaptic membran…	--	Delphilin GN=Grid2ip OS=Mus musculus (Mouse) PE=1 SV=1	delphilin isoform 1 [Mus musculus]
ENSMUSG00000020658	1037	470	10.1528	4.68221	0.000262482	-1.18361	down	--	--	Cellular Component: cornified envelope (GO:0001533);; Cellular Component: plasma membrane (GO:0005886);; Biological Process: single organismal cell-cell adhesion (GO:0016337);; Molecular Function: protein homodimerization activity (GO:0042803);;	--	Protein EFR3 homolog B GN=Efr3b OS=Mus musculus (Mouse) PE=2 SV=2	protein EFR3 homolog B [Mus musculus]
ENSMUSG00000062760	227	90	2.09956	0.817601	0.000259272	-1.36159	down	--	--	Cellular Component: integral component of membrane (GO:0016021);;	--	Uncharacterized protein KIAA1644 (Precursor) GN=Kiaa1644 OS=Mus musculus (Mouse) PE=2 SV=1	mKIAA1644 protein [Mus musculus]
ENSMUSG00000038539	975	2282	27.8877	68.5875	0.000252438	1.18017	up	--	--	Molecular Function: sequence-specific DNA binding transcription factor activity (GO:0003700);; Cellular Component: transcription factor complex (GO:0005667);; Cellular Component: nucleolus (GO:0005730);; Cellular Component: cytoplasm (GO:0005737);; Biological Process: regulation of transcription from RNA polymerase II promoter (GO:0006357);; Biological Process: post-embryonic development (GO:0009…	K09044|1.59364e-70|mmu:107503|Atf5, AFTA, Atf7, Atfx, ODA-10; activating transcription factor 5; K09044 activating transcription factor 5 (A)	Cyclic AMP-dependent transcription factor ATF-5 GN=Atf5 OS=Mus musculus (Mouse) PE=1 SV=2	cyclic AMP-dependent transcription factor ATF-5 [Mus musculus]
ENSMUSG00000024679	28	100	1.704	5.75367	0.000249228	1.72738	up	--	--	Cellular Component: integral component of membrane (GO:0016021);;	--	Membrane-spanning 4-domains subfamily A member 6D GN=Ms4a6d OS=Mus musculus (Mouse) PE=2 SV=1	membrane-spanning 4-domains subfamily A member 6D [Mus musculus]
ENSMUSG00000036334	312	746	2.10124	4.65847	0.000248273	1.20772	up	--	--	Biological Process: ossification (GO:0001503);; Molecular Function: transmembrane receptor protein tyrosine kinase activity (GO:0004714);; Molecular Function: ATP binding (GO:0005524);; Cellular Component: extracellular region (GO:0005576);; Cellular Component: integral component of plasma membrane (GO:0005887);; Biological Process: protein phosphorylation (GO:0006468);; Biological Process: trans…	--	Immunoglobulin superfamily member 10 (Precursor) GN=Igsf10 OS=Mus musculus (Mouse) PE=2 SV=2	immunoglobulin superfamily member 10 precursor [Mus musculus]
ENSMUSG00000046834	43	6	0.972897	0.142904	0.000245946	-2.55362	down	[G]	Carbohydrate transport and metabolism	Biological Process: complement activation, lectin pathway (GO:0001867);; Molecular Function: structural molecule activity (GO:0005198);; Cellular Component: Golgi apparatus (GO:0005794);; Cellular Component: plasma membrane (GO:0005886);; Molecular Function: carbohydrate binding (GO:0030246);; Biological Process: keratinization (GO:0031424);; Biological Process: keratinocyte activation (GO:003298…	K07605|0|mmu:16678|Krt1, Krt-2.1, Krt2-1, Krt86; keratin 1; K07605 type II keratin, basic (A)	Keratin, type II cytoskeletal 1 GN=Krt1 OS=Mus musculus (Mouse) PE=1 SV=4	keratin, type II cytoskeletal 1 [Mus musculus]
ENSMUSG00000021640	43	6	0.550259	0.0777399	0.000245946	-2.55362	down	--	--	Molecular Function: ATP binding (GO:0005524);; Cellular Component: cytoplasm (GO:0005737);; Biological Process: inflammatory response (GO:0006954);; Biological Process: detection of bacterium (GO:0016045);; Cellular Component: basolateral plasma membrane (GO:0016323);; Molecular Function: nucleoside-triphosphatase activity (GO:0017111);; Cellular Component: neuron projection (GO:0043005);; Molecu…	K12807|0|mmu:17940|Naip1, AV364616, Birc1a, D13Lsd1, Naip, Naip-rs1; NLR family, apoptosis inhibitory protein 1; K12807 baculoviral IAP repeat-containing protein 1 (A)	Baculoviral IAP repeat-containing protein 1a GN=Naip1 OS=Mus musculus (Mouse) PE=2 SV=3	baculoviral IAP repeat-containing protein 1a [Mus musculus]
ENSMUSG00000020649	222	541	7.4168	18.0791	0.000245605	1.23314	up	[F]	Nucleotide transport and metabolism	Biological Process: mitotic cell cycle (GO:0000278);; Biological Process: kidney development (GO:0001822);; Biological Process: renal system process (GO:0003014);; Molecular Function: ribonucleoside-diphosphate reductase activity, thioredoxin disulfide as acceptor (GO:0004748);; Molecular Function: protein binding (GO:0005515);; Cellular Component: nuclear envelope (GO:0005635);; Cellular Compone…	K10808|0|mmu:20135|Rrm2, AA407299, R2; ribonucleotide reductase M2 (EC:1.17.4.1); K10808 ribonucleoside-diphosphate reductase subunit M2 [EC:1.17.4.1] (A)	Ribonucleoside-diphosphate reductase subunit M2 GN=Rrm2 OS=Mus musculus (Mouse) PE=1 SV=1	ribonucleotide reductase M2 [Mus musculus]
ENSMUSG00000045179	58	12	1.4538	0.349535	0.000245119	-2.1531	down	--	--	Molecular Function: RNA polymerase II core promoter sequence-specific DNA binding (GO:0000979);; Molecular Function: RNA polymerase II transcription corepressor activity (GO:0001106);; Biological Process: neuron migration (GO:0001764);; Biological Process: lens morphogenesis in camera-type eye (GO:0002089);; Molecular Function: protein disulfide isomerase activity (GO:0003756);; Cellular Componen…	K09267|2.2565e-147|mmu:20675|Sox3, Sox-3; SRY (sex determining region Y)-box 3; K09267 transcription factor SOX1/3/14/21 (SOX group B) (A)	Transcription factor SOX-3 GN=Sox3 OS=Mus musculus (Mouse) PE=1 SV=2	transcription factor SOX-3 [Mus musculus]
ENSMUSG00000042099	306	127	7.4078	4.29895	0.000243693	-1.30124	down	[R]	General function prediction only	Cellular Component: cytoplasm (GO:0005737);; Biological Process: negative regulation of stress fiber assembly (GO:0051497);;	--	KN motif and ankyrin repeat domain-containing protein 3 GN=Kank3 OS=Mus musculus (Mouse) PE=2 SV=1	KN motif and ankyrin repeat domain-containing protein 3 [Mus musculus]
Mouse_newGene_1526	1	30	0.0871408	1.40102	0.000242575	3.45424	up	--	--	--	--	--	mCG145476, isoform CRA_a [Mus musculus]
ENSMUSG00000066720	2468	5833	109.895	268.201	0.000237606	1.19514	up	--	--	Molecular Function: structural molecule activity (GO:0005198);; Cellular Component: plasma membrane (GO:0005886);; Cellular Component: tight junction (GO:0005923);; Cellular Component: integral component of membrane (GO:0016021);; Biological Process: calcium-independent cell-cell adhesion via plasma membrane cell-adhesion molecules (GO:0016338);; Molecular Function: identical protein binding (GO:…	K06087|4.52312e-100|rno:287099|Cldn9; claudin 9; K06087 claudin (A)	Claudin-9 GN=Cldn9 OS=Mus musculus (Mouse) PE=2 SV=2	claudin-9 [Rattus norvegicus]
ENSMUSG00000042750	890	400	52.1308	24.036	0.000235856	-1.19515	down	--	--	Biological Process: positive regulation of neuroblast proliferation (GO:0002052);; Molecular Function: protein binding (GO:0005515);; Cellular Component: nucleus (GO:0005634);; Cellular Component: cytoplasm (GO:0005737);; Biological Process: regulation of apoptotic process (GO:0042981);; Biological Process: negative regulation of neuron differentiation (GO:0045665);; Biological Process: neurotrop…	--	Protein BEX2 GN=Bex2 OS=Mus musculus (Mouse) PE=1 SV=1	protein BEX2 [Mus musculus]
ENSMUSG00000021904	108	34	1.17016	0.372	0.000232183	-1.65916	down	--	--	Biological Process: patterning of blood vessels (GO:0001569);; Biological Process: negative regulation of cell-matrix adhesion (GO:0001953);; Biological Process: sprouting angiogenesis (GO:0002040);; Molecular Function: receptor activity (GO:0004872);; Cellular Component: extracellular region (GO:0005576);; Biological Process: regulation of cell shape (GO:0008360);; Cellular Component: membrane (…	K06840|0|mmu:218877|Sema3g, AK129018; sema domain, immunoglobulin domain (Ig), short basic domain, secreted, (semaphorin) 3G; K06840 semaphorin 3 (A)	Semaphorin-3G (Precursor) GN=Sema3g OS=Mus musculus (Mouse) PE=2 SV=1	semaphorin-3G precursor [Mus musculus]
ENSMUSG00000074923	108	34	1.32989	0.485353	0.000232183	-1.65916	down	[RTKL]	--	Molecular Function: protein serine/threonine kinase activity (GO:0004674);; Molecular Function: ATP binding (GO:0005524);; Cellular Component: nucleus (GO:0005634);; Cellular Component: mitochondrion (GO:0005739);; Biological Process: protein phosphorylation (GO:0006468);; Biological Process: negative regulation of extrinsic apoptotic signaling pathway (GO:2001237);;	K05735|0|mmu:214230|Pak6, 4732456M09; p21 protein (Cdc42/Rac)-activated kinase 6 (EC:2.7.11.1); K05735 p21-activated kinase 6 [EC:2.7.11.1] (A)	Serine/threonine-protein kinase PAK 6 GN=Pak6 OS=Mus musculus (Mouse) PE=2 SV=1	serine/threonine-protein kinase PAK 6 [Mus musculus]
ENSMUSG00000022488	66	188	0.931338	2.99486	0.000229865	1.44015	up	--	--	Biological Process: in utero embryonic development (GO:0001701);; Biological Process: somitogenesis (GO:0001756);; Biological Process: B cell homeostasis (GO:0001782);; Biological Process: neural tube closure (GO:0001843);; Cellular Component: cytosol (GO:0005829);; Biological Process: zygotic determination of anterior/posterior axis, embryo (GO:0007354);; Biological Process: endoderm development…	K05750|0|mmu:105855|Nckap1l, 4930568P13Rik, AI463083, Hem1, Hemp1; NCK associated protein 1 like; K05750 NCK-associated protein 1 (A)	Nck-associated protein 1 GN=Nckap1 OS=Rattus norvegicus (Rat) PE=2 SV=1	NCK associated protein 1 like, isoform CRA_b [Mus musculus]
ENSMUSG00000035200	15	69	0.311273	1.32343	0.000228863	2.03009	up	--	--	Biological Process: conditioned taste aversion (GO:0001661);; Biological Process: response to hypoxia (GO:0001666);; Molecular Function: acetylcholine-activated cation-selective channel activity (GO:0004889);; Molecular Function: protein binding (GO:0005515);; Cellular Component: acetylcholine-gated channel complex (GO:0005892);; Biological Process: calcium ion transport (GO:0006816);; Biological…	K04815|0|mmu:108015|Chrnb4, Acrb-4, Acrb4; cholinergic receptor, nicotinic, beta polypeptide 4; K04815 nicotinic acetylcholine receptor beta-4 (A)	Neuronal acetylcholine receptor subunit beta-4 (Precursor) GN=Chrnb4 OS=Mus musculus (Mouse) PE=2 SV=1	neuronal acetylcholine receptor subunit beta-4 precursor [Mus musculus]
ENSMUSG00000025219	70	17	4.50945	1.08505	0.000228532	-1.97292	down	--	--	Biological Process: MAPK cascade (GO:0000165);; Biological Process: patterning of blood vessels (GO:0001569);; Biological Process: metanephros development (GO:0001656);; Biological Process: branching involved in ureteric bud morphogenesis (GO:0001658);; Biological Process: organ induction (GO:0001759);; Biological Process: mesonephros development (GO:0001823);; Biological Process: neural plate mo…	K04358|6.88174e-134|aml:100482817|fibroblast growth factor 8-like; K04358 fibroblast growth factor (A)	Fibroblast growth factor 8 (Precursor) GN=Fgf8 OS=Mus musculus (Mouse) PE=1 SV=1	fibroblast growth factor 8 isoform 1 precursor [Mus musculus]
ENSMUSG00000027254	1142	516	4.76427	2.25901	0.000227679	-1.18833	down	--	--	Molecular Function: actin binding (GO:0003779);; Molecular Function: collagen binding (GO:0005518);; Cellular Component: cytosol (GO:0005829);; Cellular Component: microtubule (GO:0005874);; Cellular Component: microtubule associated complex (GO:0005875);; Biological Process: negative regulation of microtubule depolymerization (GO:0007026);; Biological Process: sensory perception of sound (GO:000…	K10429|0|mmu:17754|Map1a, 6330416M19Rik, AI853608, Mtap-1, Mtap1, Mtap1a, moth1; microtubule-associated protein 1 A; K10429 microtubule-associated protein 1 (A)	MAP1 light chain LC2 GN=Map1a OS=Mus musculus (Mouse) PE=1 SV=2	microtubule-associated protein 1A isoform 1 [Mus musculus]
Mouse_newGene_206	162	406	5.50937	11.7644	0.000227584	1.27088	up	--	--	Molecular Function: structural constituent of ribosome (GO:0003735);; Cellular Component: mitochondrial large ribosomal subunit (GO:0005762);; Biological Process: translation (GO:0006412);; Cellular Component: membrane (GO:0016020);; Molecular Function: rRNA binding (GO:0019843);;	--	--	RIKEN cDNA 2010305C02, isoform CRA_b [Mus musculus]
ENSMUSG00000027579	8	51	0.189159	1.17465	0.000225533	2.38387	up	[RTKL]	--	Molecular Function: non-membrane spanning protein tyrosine kinase activity (GO:0004715);; Molecular Function: ATP binding (GO:0005524);; Cellular Component: plasma membrane (GO:0005886);; Biological Process: phagocytosis (GO:0006909);; Biological Process: peptidyl-tyrosine autophosphorylation (GO:0038083);; Molecular Function: identical protein binding (GO:0042802);; Cellular Component: intracell…	K08895|0|mmu:20811|Srms, A230069J08Rik, srm; src-related kinase lacking C-terminal regulatory tyrosine and N-terminal myristylation sites (EC:2.7.10.2); K08895 tyrosine-protein kinase Srms [EC:2.7.10.2] (A)	Tyrosine-protein kinase Srms GN=Srms OS=Mus musculus (Mouse) PE=2 SV=2	tyrosine-protein kinase Srms [Mus musculus]
ENSMUSG00000035107	502	1187	5.32153	12.0558	0.000224332	1.19347	up	--	--	Cellular Component: integral component of plasma membrane (GO:0005887);; Biological Process: cell adhesion (GO:0007155);; Cellular Component: cell surface (GO:0009986);; Biological Process: negative regulation of cell growth (GO:0030308);; Biological Process: wound healing (GO:0042060);;	--	Discoidin, CUB and LCCL domain-containing protein 2 (Precursor) GN=Dcbld2 OS=Mus musculus (Mouse) PE=2 SV=1	discoidin, CUB and LCCL domain-containing protein 2 precursor [Mus musculus]
ENSMUSG00000004328	713	317	9.47479	3.25033	0.000223571	-1.20973	down	[T]	Signal transduction mechanisms	Biological Process: response to hypoxia (GO:0001666);; Molecular Function: DNA binding (GO:0003677);; Molecular Function: sequence-specific DNA binding transcription factor activity (GO:0003700);; Molecular Function: signal transducer activity (GO:0004871);; Cellular Component: nucleus (GO:0005634);; Cellular Component: cytoplasm (GO:0005737);; Cellular Component: plasma membrane (GO:0005886);; B…	K09096|0|mmu:53417|Hif3a, Ipas, MOP7, NEPAS, bHLHe17; hypoxia inducible factor 3, alpha subunit; K09096 hypoxia-inducible factor 3 alpha (A)	Hypoxia-inducible factor 3-alpha GN=Hif3a OS=Mus musculus (Mouse) PE=1 SV=2	hypoxia-inducible factor 3-alpha isoform 1 [Mus musculus]
ENSMUSG00000047216	87	236	1.88843	4.66301	0.000223449	1.37613	up	--	--	Molecular Function: calcium ion binding (GO:0005509);; Cellular Component: plasma membrane (GO:0005886);; Biological Process: homophilic cell adhesion via plasma membrane adhesion molecules (GO:0007156);; Cellular Component: integral component of membrane (GO:0016021);;	K06806|0|mmu:227485|Cdh19; cadherin 19, type 2; K06806 cadherin 19, type 2 (A)	Cadherin-7 (Precursor) GN=Cdh7 OS=Mus musculus (Mouse) PE=2 SV=1	cadherin-19 precursor [Mus musculus]
ENSMUSG00000014852	32	2	0.391204	0.024787	0.000216611	-3.17014	down	--	--	Molecular Function: metalloendopeptidase activity (GO:0004222);; Cellular Component: proteinaceous extracellular matrix (GO:0005578);; Cellular Component: extracellular space (GO:0005615);; Biological Process: proteolysis (GO:0006508);; Biological Process: integrin-mediated signaling pathway (GO:0007229);; Biological Process: blood coagulation (GO:0007596);; Molecular Function: zinc ion binding (…	K08627|0|mmu:279028|Adamts13, ADAM-TS13, ADAMTS-13, Gm710, vWF-CP; a disintegrin-like and metallopeptidase (reprolysin type) with thrombospondin type 1 motif, 13 (EC:3.4.24.87); K08627 a disintegrin and metalloproteinase with thrombospondin motifs 13 [EC:3.4.24.87] (A)	A disintegrin and metalloproteinase with thrombospondin motifs 13 (Precursor) GN=Adamts13 OS=Mus musculus (Mouse) PE=2 SV=1	A disintegrin and metalloproteinase with thrombospondin motifs 13 precursor [Mus musculus]
ENSMUSG00000027199	180	448	5.9351	14.1134	0.000213778	1.26188	up	--	--	Cellular Component: mitochondrial inner membrane (GO:0005743);; Cellular Component: mitochondrial intermembrane space (GO:0005758);; Biological Process: creatine biosynthetic process (GO:0006601);; Biological Process: response to oxidative stress (GO:0006979);; Biological Process: response to nutrient (GO:0007584);; Biological Process: embryo development (GO:0009790);; Molecular Function: glycine…	K00613|0|mmu:67092|Gatm, 1810003P21Rik, AI314789, AT; glycine amidinotransferase (L-arginine:glycine amidinotransferase) (EC:2.1.4.1); K00613 glycine amidinotransferase [EC:2.1.4.1] (A)	Glycine amidinotransferase, mitochondrial (Precursor) GN=Gatm OS=Mus musculus (Mouse) PE=1 SV=1	glycine amidinotransferase, mitochondrial precursor [Mus musculus]
ENSMUSG00000045071	1306	590	10.4389	4.95971	0.000211934	-1.18895	down	--	--	--	--	Uncharacterized protein KIAA1958 homolog OS=Mus musculus (Mouse) PE=2 SV=1	uncharacterized protein KIAA1958 homolog isoform 1 [Mus musculus]
ENSMUSG00000028294	165	60	4.57045	1.55827	0.000205067	-1.47597	down	--	--	--	--	UPF0704 protein C6orf165 homolog OS=Mus musculus (Mouse) PE=2 SV=2	RecName: Full=UPF0704 protein C6orf165 homolog
ENSMUSG00000046378	38	4	1.66825	0.221541	0.000204857	-2.80557	down	[O]	Posttranslational modification, protein turnover, chaperones	Biological Process: peptidyl-amino acid modification (GO:0018193);;	--	Aspartate beta-hydroxylase domain-containing protein 1 GN=Asphd1 OS=Mus musculus (Mouse) PE=2 SV=2	RecName: Full=Aspartate beta-hydroxylase domain-containing protein 1
ENSMUSG00000026797	1213	546	17.6579	7.87643	0.000198605	-1.19397	down	[U]	Intracellular trafficking, secretion, and vesicular transport	Biological Process: leukocyte mediated cytotoxicity (GO:0001909);; Biological Process: platelet degranulation (GO:0002576);; Cellular Component: mitochondrion (GO:0005739);; Cellular Component: cytosol (GO:0005829);; Biological Process: energy reserve metabolic process (GO:0006112);; Biological Process: vesicle docking involved in exocytosis (GO:0006904);; Biological Process: neuromuscular synapt…	K15292|0|mmu:20910|Stxbp1, AI317162, AI326233, MMS10-G, Ms10g, Munc-18a, Munc18-1, N-sec1, Rb-sec1, Sxtbp1, Unc18-1, Unc18h, nsec1; syntaxin binding protein 1; K15292 syntaxin-binding protein 1 (A)	Syntaxin-binding protein 1 GN=Stxbp1 OS=Rattus norvegicus (Rat) PE=1 SV=1	syntaxin binding protein 1, isoform CRA_b [Mus musculus]
ENSMUSG00000038296	298	720	5.75391	14.2665	0.000198425	1.22251	up	--	--	Molecular Function: polypeptide N-acetylgalactosaminyltransferase activity (GO:0004653);; Cellular Component: Golgi apparatus (GO:0005794);; Biological Process: protein glycosylation (GO:0006486);; Cellular Component: integral component of membrane (GO:0016021);;	K00710|0|mmu:233733|Galnt18, 2900011G21Rik, BC024988, Galntl4; UDP-N-acetyl-alpha-D-galactosamine:polypeptide N-acetylgalactosaminyltransferase 18 (EC:2.4.1.41); K00710 polypeptide N-acetylgalactosaminyltransferase [EC:2.4.1.41] (A)	Polypeptide N-acetylgalactosaminyltransferase 18 GN=Galnt18 OS=Mus musculus (Mouse) PE=2 SV=1	polypeptide N-acetylgalactosaminyltransferase 18 [Mus musculus]
ENSMUSG00000035780	5	43	0.213487	1.54155	0.000197947	2.67324	up	[GC]	--	Cellular Component: endoplasmic reticulum (GO:0005783);; Molecular Function: glucuronosyltransferase activity (GO:0015020);; Cellular Component: integral component of membrane (GO:0016021);; Biological Process: cellular glucuronidation (GO:0052695);; Biological Process: biphenyl catabolic process (GO:0070980);;	K00699|0|mmu:72094|Ugt2a3, 2010321J07Rik; UDP glucuronosyltransferase 2 family, polypeptide A3 (EC:2.4.1.17); K00699 glucuronosyltransferase [EC:2.4.1.17] (A)	UDP-glucuronosyltransferase 2A3 (Precursor) GN=Ugt2a3 OS=Mus musculus (Mouse) PE=1 SV=1	UDP-glucuronosyltransferase 2A3 precursor [Mus musculus]
ENSMUSG00000026668	175	438	12.8468	33.1687	0.000196809	1.26968	up	--	--	Cellular Component: proteinaceous extracellular matrix (GO:0005578);; Cellular Component: extracellular space (GO:0005615);; Cellular Component: Golgi apparatus (GO:0005794);; Cellular Component: cytoskeleton (GO:0005856);; Cellular Component: aggresome (GO:0016235);; Biological Process: negative regulation of osteoblast differentiation (GO:0045668);; Cellular Component: perinuclear region of cyt…	--	Unique cartilage matrix-associated protein C-terminal fragment (Precursor) GN=Ucma OS=Mus musculus (Mouse) PE=1 SV=1	unique cartilage matrix-associated protein isoform b preproprotein [Mus musculus]
ENSMUSG00000060063	18	77	1.89225	8.20863	0.000196259	1.94758	up	--	--	Biological Process: leukotriene production involved in inflammatory response (GO:0002540);; Biological Process: positive regulation of acute inflammatory response (GO:0002675);; Molecular Function: arachidonate 5-lipoxygenase activity (GO:0004051);; Molecular Function: glutathione transferase activity (GO:0004364);; Molecular Function: leukotriene-C4 synthase activity (GO:0004464);; Molecular Fun…	--	Arachidonate 5-lipoxygenase-activating protein GN=Alox5ap OS=Mus musculus (Mouse) PE=1 SV=2	arachidonate 5-lipoxygenase activating protein [Mus musculus]
[truncated: 1,577 more rows]
